# Supplementary material for: Comprehensive analysis of peptide-coding genes and initial characterization of an LRR-only microprotein in Marchantia polymorpha
Source: Front Plant Sci. 2023 Jan 19;13:1051017. doi: 10.3389/fpls.2022.1051017 (PMC9901580; doi:10.3389/fpls.2022.1051017)
Supplement: Supplementary file 2 [file Table_1.xlsx]

## Sheet: summary
[1] Hanada et al., (2013)
[2] *Deleted or merged with neighboring genes in database ver. 6 (released on 2021.3.15th); †non-canonical protein-coding gene with non-ATG start codon;
[3] See sheet "Annotation"
SGF ID	sORF ID[1]	MpGene ID[2]	Identity (%)	E-value	Bit score	Functional annotation In MpSGF[3]	Reciprocal Best Hit?
SGF1	sORF0377	Mp1g07140*	45.614	9.76e-13	54.7	Yes	No
SGF2	sORF0615	Mp6g01390	50.526	2.17e-23	84.3	Yes	No
SGF3	sORF1673	Mp5g15190*	64.286	8.87e-06	36.6	Yes	No
SGF4	sORF1694	Mp7g02600	51.948	1.02e-25	87.4	Yes	Yes
SGF5	sORF1820	Mp2g20530*	87.5	2.17e-20	73.6	-	Yes
	sORF4433	Mp2g20530*	87.5	2.17e-20	73.6	-	No
SGF6	sORF1868	Mp2g23830	30.851	5.56e-08	44.3	No	Yes
SGF7	sORF2128	Mp8g00200	37.313	2.8e-10	49.7	Yes	No
SGF8	sORF2161	Mp4g08500	82.143	8.39e-26	89	Yes	No
SGF9	sORF2341	MpVg01020	36.364	1.57e-05	36.6	Yes	No
SGF10	sORF2647	Mp1g25340†	39.13	5.43e-06	39.3	No	No
	sORF2647	Mp3g10170	36.957	7.36e-06	40	No	No
SGF11	sORF2716	Mp4g19140	38.462	6.37e-11	51.2	Yes	Yes
	sORF2716	Mp4g19080	43.182	1.91e-05	36.2	Yes	No
SGF12	sORF3431	Mp3g15410	67.327	2.43e-44	135	Yes	Yes
SGF13	sORF3508	Mp7g00660	63.889	5.71e-33	105	No	Yes
	sORF3508	Mp7g00670	64.789	1.94e-30	98.6	No	No
	sORF3508	Mp7g14620	54.286	1.44e-23	81.3	No	No
SGF14	sORF3693	Mp6g09670	43.548	1.36e-11	55.8	Yes	Yes
SGF15	sORF4434	Mp1g23010*	47.619	1.07e-09	47	-	Yes
SGF16	sORF4935	Mp4g14630	33.028	4.53e-11	53.5	Yes	No
	sORF4935	Mp7g13800	33.945	7.62e-10	50.1	Yes	No
	sORF4935	Mp8g16530	29.358	4.51e-07	42.4	Yes	No
	sORF4935	Mp5g00590	28.037	8.55e-07	41.6	Yes	No
	sORF4935	Mp3g23830	34.783	8.49e-06	38.9	Yes	No
	sORF4935	Mp3g07430	29.268	9.9e-05	35.8	Yes	No
SGF17	sORF6086	Mp3g15380	57.692	2.59e-14	61.6	No	Yes
SGF18	sORF6133	Mp5g08160	77.143	2.3e-13	53.9	No	Yes
	sORF6133	Mp4g23800*	74.286	1.39e-12	52	-	No

## Sheet: BLASTp result
qseqid	sseqid	pident	length	mismatch	gapopen	qstart	qend	sstart	send	Evalue	bitscore
sORF0377	Mp1g07140.1	45.614	57	31	0	5	61	4	60	9.76e-13	54.7
sORF0615	Mp6g01390.1	50.526	95	44	3	3	95	72	165	2.17e-23	84.3
sORF1673	Mp5g15190.1	64.286	28	9	1	1	28	64	90	8.87e-06	36.6
sORF1694	Mp7g02600.1	51.948	77	37	0	4	80	9	85	1.02e-25	87.4
sORF1820	Mp2g20530.1	87.5	40	5	0	1	40	89	128	2.17e-20	73.6
sORF1868	Mp2g23830.1	30.851	94	57	3	35	123	1	91	5.56e-08	44.3
sORF2128	Mp8g00200.1	37.313	67	38	2	1	64	98	163	2.8e-10	49.7
sORF2161	Mp4g08500.1	82.143	56	8	1	1	54	89	144	8.39e-26	89
sORF2341	MpVg01020.1	36.364	33	21	0	27	59	78	110	1.57e-05	36.6
sORF2647	Mp1g25340.1	39.13	46	28	0	1	46	42	87	5.43e-06	39.3
sORF2647	Mp3g10170.1	36.957	46	29	0	1	46	91	136	7.36e-06	40
sORF2716	Mp4g19140.1	38.462	65	40	0	1	65	1	65	6.37e-11	51.2
sORF2716	Mp4g19080.1	43.182	44	25	0	7	50	129	172	1.91e-05	36.2
sORF3431	Mp3g15410.1	67.327	101	31	1	1	101	1	99	2.43e-44	135
sORF3508	Mp7g00660.1	63.889	72	26	0	1	72	3	74	5.71e-33	105
sORF3508	Mp7g00670.1	64.789	71	25	0	2	72	4	74	1.94e-30	98.6
sORF3508	Mp7g14620.1	54.286	70	32	0	2	71	5	74	1.44e-23	81.3
sORF3693	Mp6g09670.1	43.548	62	30	1	78	134	101	162	1.36e-11	55.8
sORF4433	Mp2g20530.1	87.5	40	5	0	1	40	89	128	2.17e-20	73.6
sORF4434	Mp1g23010.1	47.619	63	31	1	36	98	11	71	1.07e-09	47
sORF4935	Mp4g14630.1	33.028	109	63	4	4	109	72	173	4.53e-11	53.5
sORF4935	Mp7g13800.1	33.945	109	62	4	4	109	66	167	7.62e-10	50.1
sORF4935	Mp8g16530.1	29.358	109	72	4	2	110	65	168	4.51e-07	42.4
sORF4935	Mp5g00590.1	28.037	107	72	3	2	108	65	166	8.55e-07	41.6
sORF4935	Mp3g23830.1	34.783	69	43	2	40	108	107	173	8.49e-06	38.9
sORF4935	Mp3g07430.1	29.268	82	54	2	4	85	69	146	9.9e-05	35.8
sORF6086	Mp3g15380.1	57.692	52	22	0	59	110	95	146	2.59e-14	61.6
sORF6133	Mp5g08160.1	77.143	35	8	0	2	36	12	46	2.3e-13	53.9
sORF6133	Mp4g23800.1	74.286	35	9	0	2	36	34	68	1.39e-12	52

## Sheet: BLASTp_toAt
qseqid	sseqid	pident	length	mismatch	gapopen	qstart	qend	sstart	send	Evalue	bitscore
MpSGF1	AT3G25940.1	41.463	123	63	2	4	126	5	118	6.62e-28	96.7
MpSGF1	AT1G20065.1 (sORF0377)	45.614	57	31	0	4	60	5	61	2.97e-12	54.7
MpSGF1	AT4G07950.1	29.268	123	61	6	10	126	3	105	1.22e-08	46.6
MpSGF1	AT1G01210.1	24.59	122	68	4	10	126	3	105	1.43e-06	41.2
MpSGF1	AT4G28730.1	37.5	24	13	1	44	65	87	110	0.7	25.8
MpSGF1	AT2G39160.1	28.571	56	33	2	24	72	62	117	1.1	25
MpSGF1	AT1G03165.1	42.857	21	12	0	65	85	33	53	1.3	24.3
MpSGF1	AT2G44330.1	40.625	32	19	0	1	32	10	41	1.5	25
MpSGF1	AT1G12805.1	37.931	29	18	0	11	39	20	48	2.7	23.5
MpSGF1	sORF3645	38.462	26	16	0	13	38	13	38	6.4	21.9
MpSGF1	sORF4486	31.707	41	28	0	37	77	1	41	6.8	22.3
MpSGF1	sORF1897	35.556	45	22	2	18	56	16	59	7	22.3
MpSGF1	sORF2391	50	12	6	0	9	20	1	12	8.5	21.6
MpSGF1	AT1G76650.1	36.364	33	21	0	59	91	80	112	8.9	22.7
MpSGF1	AT2G01150.1	33.333	30	19	1	85	114	108	136	9.2	22.7
MpSGF2	AT1G57860.1	76.364	165	38	1	1	165	1	164	2.24e-94	268
MpSGF2	AT1G57660.1	76.364	165	38	1	1	165	1	164	2.24e-94	268
MpSGF2	AT1G09690.1	75.758	165	39	1	1	165	1	164	2.98e-93	265
MpSGF2	AT1G09590.1	75.758	165	39	1	1	165	1	164	2.98e-93	265
MpSGF2	sORF0615	50.526	95	44	3	72	165	3	95	5.81e-23	84.3
MpSGF2	AT4G30390.1	26	50	34	1	59	105	39	88	3.5	23.9
MpSGF2	AT5G14680.1	23.171	82	46	3	40	112	8	81	5.5	23.9
MpSGF2	sORF0480	37.037	27	16	1	129	155	4	29	5.7	22.3
MpSGF3	AT2G31305.1	44.928	69	37	1	13	81	3	70	1.19e-15	65.1
MpSGF3	sORF1673	66.667	18	6	0	64	81	1	18	0.006	30.4
MpSGF3	AT4G19070.1	23.256	86	53	1	1	86	65	137	1.2	25.4
MpSGF3	sORF1778	34.375	32	20	1	49	79	2	33	3.4	22.7
MpSGF3	AT1G18280.1	23.684	38	29	0	61	98	67	104	7.3	23.1
MpSGF3	sORF0685	27.273	33	24	0	12	44	2	34	8.2	21.6
MpSGF3	AT2G03850.1	44.444	27	15	0	81	107	69	95	9.5	22.7
MpSGF4	AT1G76065.1 (sORF1694)	51.948	77	37	0	9	85	4	80	1.64e-25	87.4
MpSGF4	AT2G39725.1	36.364	66	39	2	16	78	9	74	0.000691	32.7
MpSGF4	AT3G12260.1	23.881	67	44	1	17	76	23	89	0.025	28.9
MpSGF4	AT1G73550.1	31.579	57	34	4	33	86	49	103	0.14	26.9
MpSGF4	AT3G47480.1	24.176	91	51	4	2	81	30	113	0.27	26.2
MpSGF4	AT3G17300.1	25.373	67	46	2	16	80	12	76	3.1	22.7
MpSGF4	sORF3899	50	14	7	0	6	19	39	52	4.6	21.9
MpSGF4	AT2G31081.1	40.909	22	13	0	36	57	31	52	4.8	22.3
MpSGF4	AT3G19508.1	34.211	38	25	0	19	56	3	40	5.3	21.9
MpSGF4	AT1G76060.1	32.787	61	35	1	17	71	71	131	5.8	22.3
MpSGF4	sORF6410	29.167	48	33	1	37	83	12	59	7.8	21.6
MpSGF4	AT2G04034.1	32.432	37	25	0	4	40	3	39	8.2	21.6
MpSGF4	AT4G00100.1	41.667	24	13	1	46	69	98	120	8.9	21.9
MpSGF4	AT3G60770.1	41.667	24	13	1	46	69	98	120	8.9	21.9
MpSGF5	sORF4433	87.5	40	5	0	89	128	1	40	1.05e-19	73.6
MpSGF5	sORF1820	87.5	40	5	0	89	128	1	40	1.05e-19	73.6
MpSGF5	AT2G28710.1	40.625	32	17	1	8	39	69	98	0.7	25.8
MpSGF5	AT5G52370.1	50	18	9	0	2	19	103	120	7.7	22.7
MpSGF5	AT5G58990.1	50	18	9	0	2	19	109	126	8	22.7
MpSGF5	sORF3966	33.333	39	24	2	70	108	1	37	8.4	21.9
MpSGF5	AT4G35320.1	26.667	60	41	1	50	109	50	106	8.5	22.7
MpSGF6	sORF1868	30.851	94	57	3	1	91	35	123	7.06e-08	44.3
MpSGF6	AT5G24560.1	28.723	94	61	2	3	94	27	116	4.25e-07	42.7
MpSGF6	AT4G32530.1	41.86	43	16	2	53	86	2	44	0.48	25.8
MpSGF6	AT1G33920.1	52.941	17	8	0	78	94	16	32	0.87	25
MpSGF6	sORF0208	34.286	35	18	1	60	89	41	75	4.2	22.7
MpSGF6	AT2G25610.1	41.667	36	12	2	60	86	7	42	4.4	23.1
MpSGF6	AT1G53903.1	29.545	44	28	2	50	93	47	87	7.6	22.3
MpSGF6	AT1G53885.1	29.545	44	28	2	50	93	47	87	7.6	22.3
MpSGF7	ATMG00240.1	41.558	77	44	1	83	158	6	82	4.97e-11	54.7
MpSGF7	sORF2128	37.313	67	38	2	98	163	1	64	1.28e-09	49.7
MpSGF7	AT2G36260.1	27.907	43	31	0	9	51	61	103	4.2	24.3
MpSGF7	ATMG00080.1	44.828	29	12	1	41	65	56	84	5.8	24.3
MpSGF7	AT1G36920.1	35.135	37	16	1	23	51	122	158	6	24.3
MpSGF7	AT1G49880.1	25	44	29	1	70	113	7	46	6.1	24.3
MpSGF7	AT3G43870.1	33.871	62	34	3	132	191	26	82	6.8	23.9
MpSGF7	AT3G02730.1	52.381	21	10	0	120	140	26	46	7.6	23.9
MpSGF8	ATMG00285.1	79.518	83	17	0	3	85	110	192	9.88e-38	124
MpSGF8	sORF2161	82.143	56	8	1	89	144	1	54	3.17e-25	89
MpSGF8	AT5G56060.1	42.308	26	15	0	67	92	7	32	1.3	25.8
MpSGF8	AT1G35250.1	27.778	36	26	0	87	122	39	74	3.3	24.6
MpSGF8	AT4G04632.1	29.268	41	29	0	78	118	13	53	5.9	23.1
MpSGF9	AT5G57565.1	31.343	67	43	1	18	84	63	126	2.58e-08	46.6
MpSGF9	AT3G45920.1	30.952	84	53	2	32	112	1	82	2.75e-08	47.4
MpSGF9	AT4G04632.1	51.613	31	15	0	80	110	1	31	3.87e-05	37.4
MpSGF9	sORF2341	36.364	33	21	0	78	110	27	59	4.49e-05	36.6
MpSGF9	sORF4272	31.111	45	31	0	49	93	16	60	0.078	27.7
MpSGF9	AT4G01595.1	44	25	14	0	90	114	20	44	0.3	26.9
MpSGF9	sORF7007	34.286	35	21	1	10	42	4	38	0.58	25
MpSGF9	AT1G21245.1	17.949	39	32	0	73	111	2	40	0.6	26.2
MpSGF9	AT2G16620.1	21.739	46	34	1	68	111	9	54	0.69	25.8
MpSGF9	AT4G21366.1	31.25	32	22	0	80	111	1	32	0.77	25.8
MpSGF9	AT2G07340.1	30.357	56	37	2	41	95	29	83	0.99	25.4
MpSGF9	sORF2018	31.429	35	22	1	66	100	9	41	1.4	24.3
MpSGF9	sORF5327	35.484	31	18	1	63	93	6	34	1.7	23.1
MpSGF9	AT2G39355.1	53.333	15	7	0	72	86	26	40	1.9	24.6
MpSGF9	AT5G13220.1	28.986	69	43	1	69	131	35	103	3.7	23.9
MpSGF9	sORF7092	32.143	28	19	0	64	91	7	34	6.8	21.6
MpSGF9	sORF3613	32	25	17	0	61	85	1	25	7.4	21.9
MpSGF9	sORF4481	32.143	28	19	0	64	91	7	34	7.5	21.6
MpSGF9	sORF6824	36.364	22	14	0	64	85	7	28	8.3	21.6
MpSGF9	sORF2501	31.818	22	15	0	64	85	7	28	8.4	21.6
MpSGF9	AT5G46825.1	45.455	22	12	0	68	89	6	27	10	21.9
MpSGF10A	AT4G16162.1	39.759	83	46	2	8	90	60	138	1.19e-12	57.4
MpSGF10A	AT4G16162.1	38.71	93	56	1	7	99	36	127	2.05e-10	51.6
MpSGF10A	AT4G16162.1	37.143	70	43	1	30	99	35	103	3.36e-07	43.1
MpSGF10A	AT4G16162.1	31.915	94	63	1	7	99	83	176	7.36e-07	42
MpSGF10A	sORF2647	39.13	46	28	0	42	87	1	46	5.29e-06	39.3
MpSGF10A	sORF2647	34.783	46	30	0	18	63	1	46	0.002	32.7
MpSGF10A	sORF2647	27.381	84	56	2	7	89	14	93	0.051	28.5
MpSGF10A	sORF2647	35.294	34	22	0	66	99	1	34	0.091	27.7
MpSGF10A	AT1G47885.1	38.889	36	22	0	58	93	41	76	0.048	28.1
MpSGF10A	AT3G13910.1	26.667	90	53	2	9	96	20	98	0.092	27.3
MpSGF10A	AT4G00100.1	45.161	31	13	2	15	43	23	51	0.55	25.4
MpSGF10A	sORF0340	32.143	28	19	0	26	53	30	57	2.1	23.1
MpSGF10A	sORF7122	31.373	51	32	2	30	80	4	51	2.6	22.7
MpSGF10A	AT2G01640.1	40	40	19	1	29	63	28	67	2.7	23.5
MpSGF10A	AT3G60770.1	41.935	31	14	2	15	43	23	51	3.1	23.5
MpSGF10A	AT2G19460.1	25.676	74	52	2	24	95	37	109	3.9	23.1
MpSGF10A	AT1G80720.1	31.707	41	25	1	3	40	33	73	6.3	22.7
MpSGF10A	AT2G18390.1	36.111	36	15	2	33	60	128	163	8.6	22.3
MpSGF10B	AT4G16162.1	33.333	90	56	2	73	162	52	137	7.47e-09	49.7
MpSGF10B	AT4G16162.1	28.571	91	65	0	72	162	75	165	6.7e-06	41.6
MpSGF10B	AT4G16162.1	33.75	80	52	1	81	160	37	115	2.17e-05	40
MpSGF10B	sORF2647	36.957	46	29	0	91	136	1	46	1.34e-05	40
MpSGF10B	sORF2647	32.609	46	31	0	115	160	1	46	0.002	34.3
MpSGF10B	sORF2647	39.13	23	14	0	139	161	1	23	8.6	23.5
MpSGF10B	AT1G47885.1	47.059	34	18	0	128	161	38	71	0.031	30
MpSGF10B	AT1G47885.1	35.897	39	25	0	104	142	38	76	3.6	24.3
MpSGF10B	AT1G47885.1	33.333	45	29	1	72	115	29	73	3.8	23.9
MpSGF10B	sORF2944	37.736	53	14	3	95	129	3	54	1.5	24.3
MpSGF10B	AT2G40110.1	27.16	81	44	3	25	90	49	129	1.5	25.4
MpSGF10B	sORF6083	80	10	2	0	170	179	3	12	2.7	23.1
MpSGF10B	AT1G52830.1	23.404	47	36	0	108	154	69	115	3.7	24.6
MpSGF10B	AT1G54950.1	45.833	24	12	1	90	112	56	79	7.4	23.5
MpSGF11A	sORF2716	38.462	65	40	0	1	65	1	65	2.71e-10	51.2
MpSGF11A	AT5G60945.1	24.561	57	38	1	48	104	54	105	1.3	25.4
MpSGF11A	AT5G60964.1	24.59	61	41	1	48	108	54	109	1.4	25.4
MpSGF11A	AT1G70660.1	29.167	24	17	0	154	177	55	78	2.8	25
MpSGF11A	sORF7617	50	16	8	0	158	173	13	28	2.9	23.1
MpSGF11A	sORF1202	35.294	17	11	0	72	88	24	40	9.8	21.9
MpSGF11B	sORF2716	43.182	44	25	0	129	172	7	50	8.06e-05	36.2
MpSGF11B	AT5G19910.1	25	44	32	1	109	152	53	95	0.36	27.7
MpSGF11B	AT4G20575.1	25.373	67	47	1	61	127	71	134	4.1	24.3
MpSGF11B	AT4G20555.1	25.373	67	47	1	61	127	71	134	4.1	24.3
MpSGF11B	AT4G20545.1	25.373	67	47	1	61	127	71	134	4.1	24.3
MpSGF11B	AT4G20535.1	25.373	67	47	1	61	127	71	134	4.1	24.3
MpSGF11B	AT4G20565.1	25.373	67	47	1	61	127	71	134	4.1	24.3
MpSGF11B	AT1G06045.1	47.368	19	10	0	47	65	23	41	8	22.7
MpSGF11B	AT3G60010.1	39.583	48	22	3	74	121	81	121	8.1	23.5
MpSGF12	AT2G45695.1 (sORF3431)	67.327	101	31	1	1	99	1	101	3.57e-44	135
MpSGF12	AT3G61113.1	63.636	99	36	0	1	99	1	99	2.76e-42	130
MpSGF12	AT1G52900.1	31.111	45	28	1	20	64	37	78	3.1	23.5
MpSGF12	AT2G23148.1	45.455	22	11	1	76	96	13	34	4.6	22.7
MpSGF12	AT3G62640.1	47.368	19	10	0	29	47	86	104	6.9	22.3
MpSGF13A	AT3G03341.1(sORF3508)	63.889	72	26	0	3	74	1	72	8.78e-33	105
MpSGF13A	sORF1806	30.303	33	23	0	19	51	13	45	0.54	24.3
MpSGF13A	AT3G62990.1	35	20	13	0	2	21	35	54	0.89	24.3
MpSGF13A	sORF4260	32	25	17	0	43	67	22	46	5	21.2
MpSGF13A	sORF0837	33.333	30	20	0	23	52	7	36	5.1	21.6
MpSGF13A	AT4G03160.1	30.303	33	22	1	25	56	133	165	8.8	21.6
MpSGF13A	AT2G45135.1	32.143	28	19	0	28	55	143	170	9.4	21.6
MpSGF13B	AT3G03341.1(sORF3508)	64.789	71	25	0	4	74	2	72	2.98e-30	98.6
MpSGF13B	AT1G09645.1	26.471	34	25	0	8	41	42	75	1.6	23.5
MpSGF13B	AT1G34440.1	33.333	36	24	0	13	48	72	107	2.4	23.1
MpSGF13B	AT4G03160.1	39.394	33	19	1	25	56	133	165	2.9	22.7
MpSGF13B	AT2G18390.1	33.333	33	18	1	15	43	37	69	3.2	22.7
MpSGF13B	AT2G45135.1	35.714	28	18	0	28	55	143	170	3.3	22.7
MpSGF13B	sORF6708	34.783	23	15	0	14	36	9	31	4.6	21.2
MpSGF13B	AT4G02489.1	32.143	28	19	0	21	48	1	28	9.5	20.4
MpSGF13B	sORF5138	32.143	28	19	0	21	48	1	28	9.6	20.4
MpSGF13C	AT3G03341.1(sORF3508)	54.286	70	32	0	5	74	2	71	1.34e-26	89.4
MpSGF13C	AT4G31073.1	24.59	61	45	1	14	74	4	63	0.24	25.4
MpSGF13C	sORF6280	30.435	23	16	0	19	41	2	24	2.9	21.6
MpSGF13C	AT5G23820.1	23.077	65	42	2	2	58	25	89	5.3	21.9
MpSGF14	AT3G13882.1 (sORF3693)	47.297	74	34	1	101	174	78	146	1.93e-16	69.3
MpSGF14	AT1G29070.1	47.5	40	19	1	131	170	105	142	0.006	32.7
MpSGF14	AT4G34412.1	29.851	67	30	3	31	97	79	128	0.58	26.9
MpSGF14	AT3G61370.1	25.676	74	51	2	40	111	2	73	1.3	25.4
MpSGF14	sORF4247	59.091	22	7	1	63	82	7	28	1.7	24.3
MpSGF14	AT5G43518.1	30.769	39	26	1	80	117	12	50	2	24.6
MpSGF14	AT5G43525.1	33.333	39	25	1	80	117	12	50	2.3	24.3
MpSGF14	AT5G18150.1	33.333	39	23	1	123	161	29	64	2.3	24.3
MpSGF14	AT5G36805.1	50	14	7	0	65	78	73	86	2.6	24.3
MpSGF14	AT5G36720.1	50	14	7	0	65	78	73	86	2.6	24.3
MpSGF14	AT3G24465.1	38.889	18	11	0	61	78	69	86	3	23.9
MpSGF14	AT5G43513.1	33.333	30	20	0	88	117	22	51	3.4	23.9
MpSGF14	AT5G38378.1	50	14	7	0	65	78	73	86	4.3	23.5
MpSGF14	sORF7035	30	30	21	0	45	74	30	59	4.9	23.1
MpSGF14	AT5G43285.1	23.404	47	35	1	72	117	4	50	5.9	23.5
MpSGF14	AT1G55670.1	27.692	65	46	1	62	126	8	71	7.1	23.5
MpSGF14	AT2G16575.1	18.349	109	83	1	41	149	20	122	8.1	23.5
MpSGF15	sORF4434	47.619	63	31	1	11	71	36	98	1.2e-09	47
MpSGF15	AT1G31555.1	40.625	32	19	0	38	69	32	63	0.41	24.3
MpSGF15	AT5G60340.1	33.333	24	16	0	48	71	68	91	2.4	23.1
MpSGF15	sORF6578	57.143	14	6	0	48	61	3	16	4.4	21.2
MpSGF15	AT5G57760.1	40	25	13	1	7	31	31	53	6	21.6
MpSGF15	AT1G49420.1	80	10	2	0	43	52	155	164	7.9	21.6
MpSGF16A	AT1G22900.1	35.849	106	64	2	49	153	69	171	7.61e-16	69.3
MpSGF16A	AT4G23690.1	34.579	107	63	3	50	155	64	164	5.49e-14	63.9
MpSGF16A	AT5G42500.1	35.106	94	60	1	61	153	70	163	1.1e-13	63.2
MpSGF16A	AT5G42510.1	34.286	105	67	2	50	153	57	160	2.09e-13	62.4
MpSGF16A	AT1G65870.1	31.776	107	69	2	48	153	62	165	4.65e-11	56.2
MpSGF16A	AT1G64160.1	29.825	114	73	3	43	155	52	159	7.36e-11	55.5
MpSGF16A	sORF4935	33.028	109	63	4	72	173	4	109	1.2e-10	53.5
MpSGF16A	AT4G11180.1	34.783	92	57	3	66	155	72	162	2.82e-10	53.9
MpSGF16A	AT2G21100.1	30.4	125	81	3	34	153	40	163	7.56e-10	52.8
MpSGF16A	AT4G11190.1	31.579	95	63	2	62	155	67	160	1.24e-09	52
MpSGF16A	AT5G42655.1	31.034	87	56	3	71	155	14	98	2.99e-09	50.1
MpSGF16A	AT4G11210.1	30.526	95	64	2	62	155	67	160	2.4e-08	48.5
MpSGF16A	AT4G38700.1	34.694	98	49	3	65	152	72	164	6.57e-08	47.4
MpSGF16A	AT1G58170.1	33.333	153	77	9	17	152	15	159	8.15e-08	47
MpSGF16A	AT2G21110.1	26.946	167	101	7	12	158	4	169	2.35e-05	40
MpSGF16A	AT5G49040.1	35.955	89	52	4	67	152	79	165	3.6e-05	39.7
MpSGF16A	AT3G13650.1	29.348	92	62	3	63	152	70	160	0.000115	38.1
MpSGF16A	AT3G13660.1	32.258	93	52	4	66	152	12	99	0.00012	37.4
MpSGF16A	AT1G55210.1	30.159	126	76	6	35	152	40	161	0.000141	37.7
MpSGF16A	AT3G13662.1	30.108	93	62	3	62	152	68	159	0.002	34.7
MpSGF16A	AT1G07902.1	31.111	45	30	1	133	176	20	64	0.25	26.9
MpSGF16A	AT5G42635.1	37.037	27	17	0	89	115	88	114	3.6	24.3
MpSGF16A	AT4G37300.1	26.389	72	41	2	55	116	37	106	5.2	24.3
MpSGF16A	sORF2005	36	25	16	0	87	111	2	26	6.3	21.9
MpSGF16A	AT2G20930.1	29.268	41	27	1	30	68	20	60	8.6	23.5
MpSGF16B	AT4G23690.1	32.812	128	77	4	45	169	65	186	3.16e-13	62
MpSGF16B	AT1G22900.1	33.962	106	66	2	43	147	69	171	3.58e-13	62
MpSGF16B	AT5G42500.1	35.052	97	62	1	57	152	72	168	3.92e-13	61.6
MpSGF16B	AT5G42510.1	36.364	99	60	2	52	147	62	160	2.97e-12	59.3
MpSGF16B	AT1G64160.1	29.915	117	78	3	56	169	66	181	3.96e-11	56.2
MpSGF16B	AT1G65870.1	32.075	106	68	2	43	147	63	165	4.17e-10	53.5
MpSGF16B	AT4G38700.1	33.333	111	59	3	46	146	59	164	1.51e-09	52
MpSGF16B	sORF4935	33.945	109	62	4	66	167	4	109	1.95e-09	50.1
MpSGF16B	AT4G11180.1	32.609	92	59	3	60	149	72	162	4.27e-09	50.4
MpSGF16B	AT5G42655.1	30.682	88	57	3	65	150	14	99	6.27e-09	49.3
MpSGF16B	AT4G11190.1	29.412	119	80	3	56	171	67	184	1.05e-08	49.3
MpSGF16B	AT1G58170.1	40.217	92	44	5	61	146	73	159	7.07e-08	47
MpSGF16B	AT4G11210.1	30.526	95	64	2	56	149	67	160	9.69e-08	46.6
MpSGF16B	AT2G21100.1	30.928	97	66	1	61	156	76	172	4.75e-07	44.7
MpSGF16B	AT5G49040.1	37.5	88	52	3	61	146	79	165	8.23e-07	44.3
MpSGF16B	AT3G13650.1	32.184	87	58	1	61	146	74	160	1.05e-06	43.9
MpSGF16B	AT3G13662.1	35.632	87	53	3	62	146	74	159	1.67e-06	43.1
MpSGF16B	AT2G21110.1	28.244	131	86	3	30	152	36	166	2.24e-06	42.7
MpSGF16B	AT3G13660.1	34.343	99	62	3	60	156	12	109	7.26e-06	40.4
MpSGF16B	AT1G55210.1	31.818	88	57	3	61	146	75	161	0.000133	37.7
MpSGF16B	AT4G37300.1	27.957	93	62	3	80	170	76	165	0.049	30
MpSGF16B	AT1G47450.1	24.359	78	50	2	95	172	83	151	0.19	28.5
MpSGF16B	AT4G13950.1	41.667	24	14	0	10	33	11	34	3.3	24.3
MpSGF16B	AT1G49500.1	32.558	43	29	0	131	173	10	52	5.1	23.1
MpSGF16B	AT1G50690.1	37.143	35	21	1	58	91	69	103	5.9	23.9
MpSGF16B	sORF6323	61.538	13	5	0	62	74	11	23	9.2	21.6
MpSGF16C	AT5G42510.1	34.579	107	65	4	43	145	55	160	1.17e-11	57.4
MpSGF16C	AT1G22900.1	33.594	128	77	5	26	145	44	171	6.51e-11	55.5
MpSGF16C	AT5G42500.1	28.571	126	82	5	29	146	39	164	3.84e-10	53.1
MpSGF16C	AT2G21100.1	28.846	156	95	8	5	145	9	163	6.46e-10	52.4
MpSGF16C	AT1G55210.1	31.481	108	68	4	43	146	58	163	1.79e-08	48.5
MpSGF16C	AT1G65870.1	31.2	125	78	5	29	145	41	165	5.35e-08	47.4
MpSGF16C	AT3G13650.1	34.783	92	54	4	60	146	72	162	1.09e-07	46.2
MpSGF16C	AT5G42655.1	35.714	84	43	3	67	143	15	94	8.06e-07	43.1
MpSGF16C	sORF4935	29.358	109	72	4	65	168	2	110	1.07e-06	42.4
MpSGF16C	AT5G49040.1	31.183	93	60	3	58	146	75	167	1.4e-06	43.1
MpSGF16C	AT3G13660.1	29.032	93	62	3	58	146	9	101	3.92e-05	38.5
MpSGF16C	AT1G58170.1	27.273	110	74	4	44	148	55	163	0.00016	37.4
MpSGF16C	AT3G13662.1	28.696	115	75	5	37	146	49	161	0.002	34.3
MpSGF16C	AT4G38700.1	29.565	115	67	5	40	146	58	166	0.003	33.9
MpSGF16C	AT4G23690.1	25.439	114	75	4	35	143	52	160	0.02	31.2
MpSGF16C	AT2G21110.1	26.316	114	75	4	42	146	49	162	0.073	29.6
MpSGF16C	AT1G64160.1	27.941	68	46	2	77	143	90	155	0.16	28.5
MpSGF16C	AT5G55290.1	36.364	22	14	0	9	30	9	30	3.6	23.5
MpSGF16C	AT2G01590.1	30.769	39	27	0	112	150	57	95	4.2	24.3
MpSGF16C	AT4G11190.1	25	116	77	5	33	143	46	156	5.1	23.9
MpSGF16C	sORF6642	45	20	11	0	79	98	2	21	5.3	23.1
MpSGF16D	AT5G42500.1	33.071	127	78	5	25	144	36	162	8.47e-11	55.1
MpSGF16D	AT1G55210.1	33.083	133	80	5	19	144	31	161	8.96e-11	55.1
MpSGF16D	AT4G38700.1	30.769	130	77	4	28	144	35	164	3.69e-10	53.1
MpSGF16D	AT1G65870.1	29.323	133	87	4	25	150	38	170	5.86e-10	52.8
MpSGF16D	AT5G42510.1	29.771	131	85	5	25	148	33	163	8.92e-10	52
MpSGF16D	AT1G22900.1	30.534	131	84	4	25	148	44	174	1.02e-09	52
MpSGF16D	AT5G49040.1	34.615	130	77	6	22	144	37	165	1.56e-09	51.6
MpSGF16D	AT3G13650.1	26.923	156	94	6	6	144	8	160	1.68e-09	51.2
MpSGF16D	AT2G21100.1	29.231	130	85	4	25	148	38	166	5.78e-09	50.1
MpSGF16D	AT2G21110.1	32.787	122	71	4	32	143	39	159	5.89e-09	50.1
MpSGF16D	AT5G42655.1	28.704	108	69	3	67	168	15	120	8.2e-09	48.5
MpSGF16D	AT3G13662.1	31.2	125	76	4	27	144	38	159	6.47e-08	47
MpSGF16D	AT3G13660.1	36.264	91	54	2	58	144	9	99	7.27e-08	45.8
MpSGF16D	AT1G58170.1	26.351	148	102	5	4	144	12	159	1.2e-07	46.2
MpSGF16D	sORF4935	28.037	107	72	3	65	166	2	108	2.03e-06	41.6
MpSGF16D	AT4G23690.1	28	125	82	3	26	143	37	160	3.06e-05	39.3
MpSGF16D	AT1G64160.1	26.446	121	81	3	30	143	36	155	0.000107	37.7
MpSGF16D	AT4G11190.1	26.613	124	83	4	27	143	34	156	0.009	32.3
MpSGF16D	AT4G11180.1	25.397	126	85	4	26	143	34	158	0.12	28.9
MpSGF16D	AT4G11210.1	23.387	124	87	4	27	143	34	156	0.2	28.1
MpSGF16D	AT3G07860.1	43.182	44	21	1	41	84	31	70	2.8	24.6
MpSGF16D	AT2G34110.1	28.169	71	42	2	95	165	33	94	3.6	24.3
MpSGF16D	sORF0997	45.833	24	13	0	49	72	15	38	4	23.1
MpSGF16D	AT2G40165.1	36.585	41	24	1	67	107	6	44	4.3	23.9
MpSGF16D	AT3G17668.1	26.19	42	20	1	125	155	93	134	7.7	23.5
MpSGF16E	AT5G42500.1	31.724	145	95	4	31	173	41	183	2.42e-14	65.1
MpSGF16E	AT1G22900.1	30.345	145	97	4	31	173	49	191	3.83e-13	62
MpSGF16E	AT5G42510.1	29.452	146	99	4	30	173	37	180	1.24e-11	57.8
MpSGF16E	AT2G21100.1	31.21	157	96	5	10	155	11	166	8.55e-11	55.5
MpSGF16E	AT1G55210.1	30.233	129	83	4	27	151	36	161	1.75e-08	48.9
MpSGF16E	AT2G21110.1	26.63	184	120	9	2	173	3	183	2.31e-08	48.5
MpSGF16E	AT1G58170.1	29.48	173	105	8	11	173	17	182	5.94e-07	44.7
MpSGF16E	AT4G23690.1	24.603	126	87	3	30	150	38	160	1.13e-06	43.9
MpSGF16E	AT4G38700.1	23.596	178	123	7	4	170	9	184	2.79e-06	42.7
MpSGF16E	AT4G11190.1	22.517	151	106	3	10	150	7	156	3.38e-06	42.4
MpSGF16E	AT1G65870.1	27.891	147	100	5	31	173	43	187	5.03e-06	42
MpSGF16E	AT5G49040.1	26.515	132	91	4	25	151	35	165	5.2e-06	42
MpSGF16E	AT4G11210.1	25.658	152	100	6	6	150	11	156	5.92e-06	42
MpSGF16E	sORF4935	34.783	69	43	2	107	173	40	108	2.24e-05	38.9
MpSGF16E	AT3G13650.1	27.068	133	89	5	23	151	32	160	2.88e-05	39.7
MpSGF16E	AT1G64160.1	24.031	129	84	5	30	150	33	155	0.001	35.4
MpSGF16E	AT3G13662.1	23.577	123	90	3	30	151	40	159	0.002	34.3
MpSGF16E	AT3G13660.1	25.843	89	64	2	64	151	12	99	0.008	32
MpSGF16E	AT4G11180.1	26.531	98	66	4	61	155	69	163	0.019	31.6
MpSGF16E	AT1G52600.1	36.508	63	33	3	22	79	21	81	0.21	28.5
MpSGF16E	AT5G42655.1	20.238	84	66	1	70	153	15	97	0.59	26.6
MpSGF16E	sORF2065	41.667	24	14	0	46	69	29	52	1.6	24.6
MpSGF16E	AT1G28765.1	40	20	12	0	8	27	33	52	7.2	23.1
MpSGF16F	AT5G42500.1	32.773	119	75	4	33	146	44	162	7.21e-11	55.1
MpSGF16F	AT5G42510.1	30.172	116	76	4	36	146	44	159	2.87e-09	50.8
MpSGF16F	AT4G38700.1	28.8	125	78	3	33	146	40	164	1.91e-08	48.5
MpSGF16F	AT1G55210.1	30.435	115	74	3	36	146	49	161	7.09e-08	47
MpSGF16F	AT1G22900.1	30.172	116	76	3	36	146	55	170	1.57e-07	46.2
MpSGF16F	AT2G21110.1	27.5	160	93	8	7	145	2	159	2.06e-07	45.8
MpSGF16F	AT1G64160.1	26.016	123	85	2	29	145	33	155	2.35e-07	45.4
MpSGF16F	AT1G65870.1	27.2	125	86	3	33	152	46	170	3.02e-07	45.1
MpSGF16F	AT5G42655.1	29.126	103	69	2	69	168	15	116	4.29e-07	43.9
MpSGF16F	AT3G13650.1	30.435	115	74	4	36	146	48	160	8.67e-07	43.9
MpSGF16F	AT1G58170.1	36.364	88	52	3	63	146	72	159	1.01e-06	43.5
MpSGF16F	AT2G21100.1	26.357	129	90	4	27	150	38	166	1.45e-06	43.1
MpSGF16F	AT3G13660.1	31.868	91	58	2	60	146	9	99	4.01e-06	41.2
MpSGF16F	AT5G49040.1	31.034	87	56	2	64	146	79	165	9.13e-06	41.2
MpSGF16F	AT4G23690.1	25	128	88	3	25	145	34	160	3.18e-05	39.3
MpSGF16F	AT3G13662.1	39.623	53	31	1	95	146	107	159	0.000219	37
MpSGF16F	sORF4935	29.268	82	54	2	69	146	4	85	0.000238	35.8
MpSGF16F	AT4G11180.1	23.81	126	87	4	28	145	34	158	0.001	35
MpSGF16F	AT4G11190.1	26.016	123	85	3	29	145	34	156	0.003	33.9
MpSGF16F	AT4G11210.1	23.387	124	87	4	29	145	34	156	0.062	29.6
MpSGF16F	AT2G34110.1	27.027	74	42	3	97	170	33	94	3.8	24.3
MpSGF16F	sORF4538	30.435	23	16	0	126	148	13	35	6.4	22.7
MpSGF16F	sORF0997	45.833	24	13	0	51	74	15	38	7.6	22.3
MpSGF16F	sORF3532	29.032	31	22	0	38	68	1	31	8.1	21.9
MpSGF17	AT4G30845.1 (sORF6086)	57.692	52	22	0	95	146	59	110	5.14e-14	61.6
MpSGF17	AT3G15270.1	30.769	52	34	1	2	53	52	101	0.76	26.2
MpSGF17	AT4G21445.1	30.159	63	33	3	23	83	16	69	1.4	25.4
MpSGF17	sORF6038	50	20	9	1	20	39	4	22	3.6	22.3
MpSGF17	sORF3853	40	30	18	0	47	76	16	45	4.2	22.7
MpSGF17	sORF0079	40	25	15	0	94	118	21	45	5.6	22.7
MpSGF17	AT2G28105.1	28.947	38	27	0	99	136	98	135	6.7	23.5
MpSGF17	AT4G20370.1	35.714	42	25	1	19	58	90	131	8.5	23.1
MpSGF17	sORF0442	27.027	37	27	0	18	54	2	38	8.9	21.6
MpSGF17	sORF4103	31.429	35	24	0	99	133	15	49	9.5	21.9
MpSGF18A	sORF6133	77.143	35	8	0	12	46	2	36	7.46e-13	53.9
MpSGF18A	sORF5225	55	20	9	0	57	76	6	25	1.3	23.1
MpSGF18A	sORF5650	38.889	18	11	0	5	22	27	44	2	22.3
MpSGF18A	AT1G17560.1	36	25	16	0	43	67	169	193	2.5	23.1
MpSGF18A	AT2G28625.1	29.032	31	22	0	10	40	39	69	4.4	22.3
MpSGF18A	ATCG00420.1	45	20	6	1	28	47	138	152	5.1	22.3
MpSGF18A	AT5G16453.1	36	25	16	0	22	46	20	44	5.8	21.9
MpSGF18A	sORF6563	36	25	16	0	22	46	20	44	5.8	21.9
MpSGF18A	sORF2138	47.059	17	9	0	15	31	4	20	7.4	20.8
MpSGF18A	sORF2098	47.059	17	9	0	15	31	4	20	7.4	20.8
MpSGF18B	sORF6133	74.286	35	9	0	34	68	2	36	4.62e-12	52
MpSGF18B	sORF5650	28.571	35	24	1	11	44	10	44	2	22.7
MpSGF18B	sORF6810	45	20	11	0	26	45	15	34	2.2	22.3
MpSGF18B	sORF2138	47.059	17	9	0	37	53	4	20	4	21.6
MpSGF18B	sORF2098	47.059	17	9	0	37	53	4	20	4	21.6
MpSGF18B	ATCG00420.1	42.857	21	7	1	50	70	138	153	4.1	22.7
MpSGF18B	AT5G16453.1	36	25	16	0	44	68	20	44	4.1	22.3
MpSGF18B	sORF6563	36	25	16	0	44	68	20	44	4.1	22.3
MpSGF18B	sORF6107	46.667	15	8	0	15	29	6	20	5.8	20.8
MpSGF18B	AT3G16970.1	43.478	23	13	0	48	70	108	130	6.1	21.9
MpSGF18B	AT4G02170.1	35.294	17	11	0	7	23	137	153	8.5	21.6
MpSGF18B	AT3G53430.1	30.909	55	32	2	21	73	61	111	8.8	21.6

## Sheet: Annotation
Annotation in MarpolBase (ver. 5.1)
ID	Length (aa)	Gene symbol	Presumptive function	KEGG pathway	KOG classification	PANTHER classification	Pfam domain	GO annotation	others
MpSGF2	165		ribosomal protein	K02889:RP-L21e, RPL21, large subunit ribosomal protein L21e	KOG1732:60S ribosomal protein L21, [J]	PTHR20981:SF31:60S RIBOSOMAL PROTEIN L21-1	PF01157:Ribosomal protein L21e	GO:0005622:intracellular anatomical structure GO:0003735:structural constituent of ribosome GO:0005840:ribosome GO:0006412:translation	Gene3D:G3DSA:2.30.30.70; ProSitePatterns:PS01171:Ribosomal protein L21e signature.; SUPERFAMILY:SSF50104
MpSGF4	86		LYR protein (conserved in Eukaryote)	no annotation	no annotation	no annotation	PF05347:Complex 1 protein (LYR family)	no annotation	no annotation
MpSGF6	101			no annotation	no annotation	no annotation	no annotation	no annotation	no annotation
MpSGF7	196		RNase	no annotation	no annotation	PTHR11439:GAG-POL-RELATED RETROTRANSPOSON PTHR11439:SF308	no annotation	no annotation	CDD:cd09272:RNase_HI_RT_Ty1
MpSGF8	155		NADH dehydrogenase	K03879:ND2, NADH-ubiquinone oxidoreductase chain 2 [EC:7.1.1.2]	KOG4668:NADH dehydrogenase subunits 2, 5, and related proteins, C-term missing, [C]	no annotation	PF00361:Proton-conducting membrane transporter	no annotation	no annotation
MpSGF9	136		protein kinase	no annotation	KOG0198:MEKK and related serine/threonine protein kinases, N-term missing, C-term missing, [T]	no annotation	PF00069:Protein kinase domain	GO:0005524:ATP binding GO:0006468:protein phosphorylation GO:0004672:protein kinase activity	SUPERFAMILY:SSF56112; Gene3D:G3DSA:1.10.510.10; ProSitePatterns:PS00108:Serine/Threonine protein kinases active-site signature.; ProSiteProfiles:PS50011:Protein kinase domain profile.; SMART:SM00220
MpSGF10A	99			no annotation	KOG0618:Serine/threonine phosphatase 2C containing leucine-rich repeats, similar to SCN circadian oscillatory protein (SCOP), N-term missing, C-term missing, [T]	no annotation	no annotation	no annotation	SUPERFAMILY:SSF52058; Gene3D:G3DSA:3.80.10.10
MpSGF10B	179			no annotation	KOG0532:Leucine-rich repeat (LRR) protein, contains calponin homology domain, N-term missing, C-term missing, [Z]	PTHR47988:SF30:LRR RECEPTOR-LIKE SERINE/THREONINE-PROTEIN KINASE-RELATED	PF12799:Leucine Rich repeats PF08263:Leucine rich repeat N-terminal domain	no annotation	Gene3D:G3DSA:3.80.10.10; SUPERFAMILY:SSF52058
MpSGF11A	180		glycosyltransferase	no annotation	KOG1192:UDP-glucuronosyl and UDP-glucosyl transferase, N-term missing, [GC]	no annotation	no annotation	no annotation	SUPERFAMILY:SSF53756; ProSiteProfiles:PS51257:Prokaryotic membrane lipoprotein lipid attachment site profile.; Gene3D:G3DSA:3.40.50.2000
MpSGF11B	179	MpUGT21	glycosyltransferase	no annotation	KOG1192:UDP-glucuronosyl and UDP-glucosyl transferase, N-term missing, C-term missing, [GC]	no annotation	PF00201:UDP-glucoronosyl and UDP-glucosyl transferase	GO:0008194:UDP-glycosyltransferase activity	SUPERFAMILY:SSF53756; Coils:Coil; Gene3D:G3DSA:3.40.50.2000
MpSGF12	99		ubiquitin related protein	K12161:URM1, ubiquitin related modifier 1	KOG4146:Ubiquitin-like protein, [O]	PTHR14986:RURM1 PROTEIN	PF09138:Urm1 (Ubiquitin related modifier)	GO:0034227:tRNA thio-modification GO:0005737:cytoplasm	CDD:cd01764:Urm1; PIRSF:PIRSF037379; Hamap:MF_03048:Ubiquitin-related modifier 1 [URM1].; SUPERFAMILY:SSF54285; Gene3D:G3DSA:3.10.20.30
MpSGF13A	74			no annotation	no annotation	no annotation	no annotation	no annotation	no annotation
MpSGF13B	74			no annotation	no annotation	no annotation	no annotation	no annotation	no annotation
MpSGF13C	75			no annotation	no annotation	no annotation	no annotation	no annotation	no annotation
MpSGF14	175		ribosomal protein	no annotation	KOG4612:Mitochondrial ribosomal protein L34, N-term missing, [J]	no annotation	PF00468:Ribosomal protein L34	GO:0005622:intracellular anatomical structure GO:0003735:structural constituent of ribosome GO:0005840:ribosome GO:0006412:translation	Hamap:MF_00391:50S ribosomal protein L34 [rpmH].; TIGRFAM:TIGR01030:rpmH_bact: ribosomal protein bL34; ProDom:PD003101:RIBOSOMAL L34 RIBONUCLEOPROTEIN 50S CHLOROPLAST PLASTID L34 MITOCHONDRIAL PEPTIDE SEQUENCING; ProSitePatterns:PS00784:Ribosomal protein L34 signature.;
MpSGF16A	188	MpDIR23	dirigent protein	no annotation	no annotation	no annotation	PF03018:Dirigent-like protein	GO:0009695:jasmonic acid biosynthetic process GO:0046423:allene-oxide cyclase activity	SUPERFAMILY:SSF141493
MpSGF16B	182	MpDIR3	dirigent protein	no annotation	no annotation	no annotation	PF03018:Dirigent-like protein	no annotation	no annotation
MpSGF16C	168	MpDIR56	dirigent protein	no annotation	no annotation	no annotation	PF03018:Dirigent-like protein	no annotation	ProSitePatterns:PS00430:TonB-dependent receptor proteins signature 1.
MpSGF16D	169	MpDIR27	dirigent protein	no annotation	no annotation	no annotation	PF03018:Dirigent-like protein	no annotation	no annotation
MpSGF16E	188	MpDIR49	dirigent protein	no annotation	no annotation	no annotation	PF03018:Dirigent-like protein	no annotation	no annotation
MpSGF16F	171	MpDIR2	dirigent protein	no annotation	no annotation	no annotation	PF03018:Dirigent-like protein	no annotation	no annotation
MpSGF17	150			no annotation	no annotation	no annotation	no annotation	no annotation	no annotation
MpSGF18A	77			no annotation	no annotation	no annotation	no annotation	no annotation	MobiDBLite:mobidb-lite:consensus disorder prediction

## Sheet: signalP5.0
ID	Prediction	SP(Sec/SPI)	OTHER	CS Position
MpSGF1	OTHER	0.062911	0.937089
MpSGF2	OTHER	0.000767	0.999233
MpSGF3	OTHER	0.0009	0.9991
MpSGF4	OTHER	0.001101	0.998899
MpSGF5	OTHER	0.001631	0.998369
MpSGF6	OTHER	0.001229	0.998771
MpSGF7	OTHER	0.000507	0.999493
MpSGF8	OTHER	0.006012	0.993988
MpSGF9	OTHER	0.001629	0.998371
MpSGF10A	OTHER	0.001682	0.998318
MpSGF10B	SP(Sec/SPI)	0.993195	0.006805	CS pos: 22-23. GSA-TQ. Pr: 0.5620
MpSGF11A	OTHER	0.010079	0.989921
MpSGF11B	OTHER	0.000944	0.999056
MpSGF12	OTHER	0.010043	0.989957
MpSGF13A	OTHER	0.020199	0.979801
MpSGF13B	OTHER	0.030827	0.969173
MpSGF13C	OTHER	0.002771	0.997229
MpSGF14	OTHER	0.000994	0.999006
MpSGF15	OTHER	0.011665	0.988335
MpSGF16A	SP(Sec/SPI)	0.877653	0.122347	CS pos: 28-29. ADA-YY. Pr: 0.5859
MpSGF16B	SP(Sec/SPI)	0.997676	0.002324	CS pos: 23-24. VKA-SD. Pr: 0.9640
MpSGF16C	SP(Sec/SPI)	0.990566	0.009434	CS pos: 26-27. VCA-DG. Pr: 0.5472
MpSGF16D	SP(Sec/SPI)	0.83054	0.16946	CS pos: 25-26. VLG-KK. Pr: 0.6639
MpSGF16E	SP(Sec/SPI)	0.986978	0.013022	CS pos: 24-25. SEA-SN. Pr: 0.9441
MpSGF16F	SP(Sec/SPI)	0.920826	0.079174	CS pos: 27-28. VAG-RK. Pr: 0.5928
MpSGF17	OTHER	0.00158	0.99842
MpSGF18A	OTHER	0.001173	0.998827
MpSGF18B	OTHER	0.001148	0.998852
Organism: Eukarya
https://services.healthtech.dtu.dk/service.php?SignalP-5.0

## Sheet: WoLF_PSORT
ID	prediction
MpSGF1	chlo: 6	nucl: 6	extr: 2
MpSGF2	cyto: 7	nucl: 3	chlo: 2	mito: 2
MpSGF3	nucl: 8	chlo: 3	cyto: 2	mito: 1
MpSGF4	chlo: 8	mito: 5	nucl: 1
MpSGF5	nucl: 8	chlo: 3	mito: 3
MpSGF6	chlo: 8	mito: 3	nucl: 2	cyto: 1
MpSGF7	chlo: 5	nucl: 4	nucl_plas: 4	mito: 2	plas: 2	cyto: 1
MpSGF8	vacu: 7	E.R.: 3	plas: 2	chlo: 1	pero: 1
MpSGF9	cyto: 13	extr: 1
MpSGF10A	chlo: 10	nucl: 2	mito: 1	extr: 1
MpSGF10B	extr: 7	chlo: 2	nucl: 2	cyto: 2	E.R.: 1
MpSGF11A	chlo: 8	nucl: 3	cyto: 1	extr: 1	cysk: 1
MpSGF11B	cyto: 4	mito: 3.5	chlo_mito: 3.5	nucl: 3	chlo: 2.5	cysk: 1
MpSGF12	cyto: 13	extr: 1
MpSGF13A	extr: 8	cyto: 3	mito: 2	E.R.: 1
MpSGF13B	extr: 7	cyto: 4	E.R.: 2	mito: 1
MpSGF13C	chlo: 4	extr: 3	cyto: 2	plas: 2	E.R.: 2	vacu: 1
MpSGF14	chlo: 8	mito: 4	nucl: 2
MpSGF15	chlo: 7	extr: 3	nucl: 2	cyto: 1	E.R.: 1
MpSGF16A	E.R.: 4.5	E.R._plas: 4	plas: 2.5	cyto: 2	mito: 2	nucl: 1	extr: 1	vacu: 1
MpSGF16B	vacu: 6	extr: 5	cyto: 1	E.R.: 1	golg: 1
MpSGF16C	chlo: 4	extr: 4	vacu: 3	nucl: 1	mito: 1	E.R.: 1
MpSGF16D	cyto: 8.5	cyto_nucl: 5.5	extr: 2	nucl: 1.5	mito: 1	plas: 1
MpSGF16E	vacu: 6	extr: 4	chlo: 2	cyto: 1	mito: 1
MpSGF16F	extr: 4	cyto: 2.5	cyto_nucl: 2.5	chlo: 2	vacu: 2	nucl: 1.5	mito: 1	E.R.: 1
MpSGF17	chlo: 9	nucl: 2	vacu: 2	extr: 1
MpSGF18A	nucl: 9	chlo: 3	cyto: 1	extr: 1
MpSGF18B	nucl: 10.5	cyto_nucl: 6	chlo: 1	mito: 1	plas: 1
https://wolfpsort.hgc.jp/
