# Supplementary material for: Comprehensive analysis of peptide-coding genes and initial characterization of an LRR-only microprotein in Marchantia polymorpha
Source: Front Plant Sci. 2023 Jan 19;13:1051017. doi: 10.3389/fpls.2022.1051017 (PMC9901580; doi:10.3389/fpls.2022.1051017)
Supplement: Supplementary file 3 [file Table_2.xlsx]

## Sheet: MpSGF6
*P: biological process, C: cellular compartment, F: molecular function
GO.ID	Term	Annotated	Count	Expected	p-value	q-value	Aspect*	Genes	Origin input
GO:0010043	response to zinc ion	17	2	0.09	0.0037	1	P	Mapoly0073s0071, Mapoly0206s0010	MAPOLY0073S0071, MAPOLY0206S0010
GO:0000786	nucleosome	39	3	0.21	0.0011	0.3315	C	Mapoly0002s0112, Mapoly0102s0026, Mapoly0134s0002	MAPOLY0002S0112, MAPOLY0102S0026, MAPOLY0134S0002
GO:0044815	DNA packaging complex	40	3	0.22	0.0012	0.3315	C	Mapoly0002s0112, Mapoly0102s0026, Mapoly0134s0002	MAPOLY0002S0112, MAPOLY0102S0026, MAPOLY0134S0002
GO:0032993	protein-DNA complex	43	3	0.23	0.0015	0.3315	C	Mapoly0002s0112, Mapoly0102s0026, Mapoly0134s0002	MAPOLY0002S0112, MAPOLY0102S0026, MAPOLY0134S0002
GO:0000785	chromatin	55	3	0.3	0.0031	0.5138	C	Mapoly0002s0112, Mapoly0102s0026, Mapoly0134s0002	MAPOLY0002S0112, MAPOLY0102S0026, MAPOLY0134S0002
GO:0003677	DNA binding	563	13	4.25	0.00025	0.536	F	Mapoly0002s0112, Mapoly0023s0101, Mapoly0040s0007, Mapoly0056s0127, Mapoly0070s0028, Mapoly0070s0029, Mapoly0084s0024, Mapoly0102s0026, Mapoly0108s0001, Mapoly0119s0017, Mapoly0129s0052, Mapoly0134s0002, Mapoly0194s0001	MAPOLY0002S0112, MAPOLY0023S0101, MAPOLY0040S0007, MAPOLY0056S0127, MAPOLY0070S0028, MAPOLY0070S0029, MAPOLY0084S0024, MAPOLY0102S0026, MAPOLY0108S0001, MAPOLY0119S0017, MAPOLY0129S0052, MAPOLY0134S0002, MAPOLY0194S0001
GO:0018024	histone-lysine N-methyltransferase activity	17	2	0.13	0.0071	1	F	Mapoly0009s0182, Mapoly0178s0002	MAPOLY0009S0182, MAPOLY0178S0002
GO:0016278	lysine N-methyltransferase activity	18	2	0.14	0.00795	1	F	Mapoly0009s0182, Mapoly0178s0002	MAPOLY0009S0182, MAPOLY0178S0002
GO:0016279	protein-lysine N-methyltransferase activity	18	2	0.14	0.00795	1	F	Mapoly0009s0182, Mapoly0178s0002	MAPOLY0009S0182, MAPOLY0178S0002
GO:0042054	histone methyltransferase activity	18	2	0.14	0.00795	1	F	Mapoly0009s0182, Mapoly0178s0002	MAPOLY0009S0182, MAPOLY0178S0002

## Sheet: MpSGF10B
*P: biological process, C: cellular compartment, F: molecular function
GO.ID	Term	Annotated	Count	Expected	p-value	q-value	Aspect*	Genes	Origin input
GO:0007049	cell cycle	186	29	2.79	2.2e-22	9.392e-19	P	Mapoly0001s0076, Mapoly0005s0161, Mapoly0005s0216, Mapoly0006s0301, Mapoly0007s0132, Mapoly0009s0225, Mapoly0016s0083, Mapoly0022s0167, Mapoly0025s0108, Mapoly0030s0020, Mapoly0030s0095, Mapoly0031s0083, Mapoly0036s0153, Mapoly0038s0027, Mapoly0046s0055, Mapoly0047s0105, Mapoly0051s0086, Mapoly0064s0049, Mapoly0066s0036, Mapoly0072s0051, Mapoly0098s0023, Mapoly0101s0048, Mapoly0101s0065, Mapoly01…	MAPOLY0001S0076, MAPOLY0005S0161, MAPOLY0005S0216, MAPOLY0006S0301, MAPOLY0007S0132, MAPOLY0009S0225, MAPOLY0016S0083, MAPOLY0022S0167, MAPOLY0025S0108, MAPOLY0030S0020, MAPOLY0030S0095, MAPOLY0031S0083, MAPOLY0036S0153, MAPOLY0038S0027, MAPOLY0046S0055, MAPOLY0047S0105, MAPOLY0051S0086, MAPOLY0064S0049, MAPOLY0066S0036, MAPOLY0072S0051, MAPOLY0098S0023, MAPOLY0101S0048, MAPOLY0101S0065, MAPOLY01…
GO:0022402	cell cycle process	151	26	2.26	3.4e-21	7.257e-18	P	Mapoly0001s0076, Mapoly0005s0161, Mapoly0005s0216, Mapoly0006s0301, Mapoly0007s0132, Mapoly0009s0225, Mapoly0016s0083, Mapoly0022s0167, Mapoly0025s0108, Mapoly0030s0020, Mapoly0030s0095, Mapoly0031s0083, Mapoly0036s0153, Mapoly0038s0027, Mapoly0046s0055, Mapoly0047s0105, Mapoly0051s0086, Mapoly0064s0049, Mapoly0066s0036, Mapoly0072s0051, Mapoly0098s0023, Mapoly0101s0065, Mapoly0118s0019, Mapoly01…	MAPOLY0001S0076, MAPOLY0005S0161, MAPOLY0005S0216, MAPOLY0006S0301, MAPOLY0007S0132, MAPOLY0009S0225, MAPOLY0016S0083, MAPOLY0022S0167, MAPOLY0025S0108, MAPOLY0030S0020, MAPOLY0030S0095, MAPOLY0031S0083, MAPOLY0036S0153, MAPOLY0038S0027, MAPOLY0046S0055, MAPOLY0047S0105, MAPOLY0051S0086, MAPOLY0064S0049, MAPOLY0066S0036, MAPOLY0072S0051, MAPOLY0098S0023, MAPOLY0101S0065, MAPOLY0118S0019, MAPOLY01…
GO:0006259	DNA metabolic process	288	29	4.31	5.6e-17	7.969e-14	P	Mapoly0001s0378, Mapoly0003s0120, Mapoly0005s0130, Mapoly0005s0161, Mapoly0006s0290, Mapoly0006s0301, Mapoly0009s0225, Mapoly0014s0096, Mapoly0029s0099, Mapoly0030s0020, Mapoly0031s0066, Mapoly0031s0083, Mapoly0035s0099, Mapoly0038s0027, Mapoly0043s0033, Mapoly0051s0023, Mapoly0064s0110, Mapoly0068s0001, Mapoly0070s0053, Mapoly0071s0039, Mapoly0075s0032, Mapoly0080s0001, Mapoly0095s0052, Mapoly01…	MAPOLY0001S0378, MAPOLY0003S0120, MAPOLY0005S0130, MAPOLY0005S0161, MAPOLY0006S0290, MAPOLY0006S0301, MAPOLY0009S0225, MAPOLY0014S0096, MAPOLY0029S0099, MAPOLY0030S0020, MAPOLY0031S0066, MAPOLY0031S0083, MAPOLY0035S0099, MAPOLY0038S0027, MAPOLY0043S0033, MAPOLY0051S0023, MAPOLY0064S0110, MAPOLY0068S0001, MAPOLY0070S0053, MAPOLY0071S0039, MAPOLY0075S0032, MAPOLY0080S0001, MAPOLY0095S0052, MAPOLY01…
GO:1902589	single-organism organelle organization	261	27	3.91	4.2e-16	4.482e-13	P	Mapoly0001s0076, Mapoly0005s0130, Mapoly0005s0161, Mapoly0006s0078, Mapoly0006s0301, Mapoly0007s0132, Mapoly0009s0225, Mapoly0016s0083, Mapoly0022s0167, Mapoly0030s0020, Mapoly0030s0095, Mapoly0031s0083, Mapoly0032s0042, Mapoly0036s0153, Mapoly0043s0033, Mapoly0046s0055, Mapoly0051s0086, Mapoly0064s0049, Mapoly0066s0036, Mapoly0072s0051, Mapoly0081s0060, Mapoly0098s0023, Mapoly0101s0065, Mapoly01…	MAPOLY0001S0076, MAPOLY0005S0130, MAPOLY0005S0161, MAPOLY0006S0078, MAPOLY0006S0301, MAPOLY0007S0132, MAPOLY0009S0225, MAPOLY0016S0083, MAPOLY0022S0167, MAPOLY0030S0020, MAPOLY0030S0095, MAPOLY0031S0083, MAPOLY0032S0042, MAPOLY0036S0153, MAPOLY0043S0033, MAPOLY0046S0055, MAPOLY0051S0086, MAPOLY0064S0049, MAPOLY0066S0036, MAPOLY0072S0051, MAPOLY0081S0060, MAPOLY0098S0023, MAPOLY0101S0065, MAPOLY01…
GO:0006996	organelle organization	515	36	7.71	5.7e-16	4.867e-13	P	Mapoly0001s0076, Mapoly0001s0399, Mapoly0005s0130, Mapoly0005s0161, Mapoly0006s0078, Mapoly0006s0301, Mapoly0007s0132, Mapoly0009s0225, Mapoly0016s0083, Mapoly0022s0167, Mapoly0029s0099, Mapoly0030s0020, Mapoly0030s0095, Mapoly0031s0083, Mapoly0032s0042, Mapoly0036s0153, Mapoly0043s0033, Mapoly0046s0055, Mapoly0051s0086, Mapoly0064s0049, Mapoly0066s0036, Mapoly0070s0053, Mapoly0072s0051, Mapoly00…	MAPOLY0001S0076, MAPOLY0001S0399, MAPOLY0005S0130, MAPOLY0005S0161, MAPOLY0006S0078, MAPOLY0006S0301, MAPOLY0007S0132, MAPOLY0009S0225, MAPOLY0016S0083, MAPOLY0022S0167, MAPOLY0029S0099, MAPOLY0030S0020, MAPOLY0030S0095, MAPOLY0031S0083, MAPOLY0032S0042, MAPOLY0036S0153, MAPOLY0043S0033, MAPOLY0046S0055, MAPOLY0051S0086, MAPOLY0064S0049, MAPOLY0066S0036, MAPOLY0070S0053, MAPOLY0072S0051, MAPOLY00…
GO:1903047	mitotic cell cycle process	68	16	1.02	1.5e-15	1.067e-12	P	Mapoly0001s0076, Mapoly0005s0216, Mapoly0022s0167, Mapoly0025s0108, Mapoly0031s0083, Mapoly0036s0153, Mapoly0038s0027, Mapoly0046s0055, Mapoly0047s0105, Mapoly0051s0086, Mapoly0064s0049, Mapoly0066s0036, Mapoly0072s0051, Mapoly0101s0065, Mapoly0118s0019, Mapoly0189s0011	MAPOLY0001S0076, MAPOLY0005S0216, MAPOLY0022S0167, MAPOLY0025S0108, MAPOLY0031S0083, MAPOLY0036S0153, MAPOLY0038S0027, MAPOLY0046S0055, MAPOLY0047S0105, MAPOLY0051S0086, MAPOLY0064S0049, MAPOLY0066S0036, MAPOLY0072S0051, MAPOLY0101S0065, MAPOLY0118S0019, MAPOLY0189S0011
GO:0000278	mitotic cell cycle	72	16	1.08	4e-15	2.439e-12	P	Mapoly0001s0076, Mapoly0005s0216, Mapoly0022s0167, Mapoly0025s0108, Mapoly0031s0083, Mapoly0036s0153, Mapoly0038s0027, Mapoly0046s0055, Mapoly0047s0105, Mapoly0051s0086, Mapoly0064s0049, Mapoly0066s0036, Mapoly0072s0051, Mapoly0101s0065, Mapoly0118s0019, Mapoly0189s0011	MAPOLY0001S0076, MAPOLY0005S0216, MAPOLY0022S0167, MAPOLY0025S0108, MAPOLY0031S0083, MAPOLY0036S0153, MAPOLY0038S0027, MAPOLY0046S0055, MAPOLY0047S0105, MAPOLY0051S0086, MAPOLY0064S0049, MAPOLY0066S0036, MAPOLY0072S0051, MAPOLY0101S0065, MAPOLY0118S0019, MAPOLY0189S0011
GO:0006260	DNA replication	81	15	1.21	5.4e-13	2.656e-10	P	Mapoly0003s0120, Mapoly0006s0290, Mapoly0006s0301, Mapoly0014s0096, Mapoly0030s0020, Mapoly0031s0066, Mapoly0031s0083, Mapoly0035s0099, Mapoly0064s0110, Mapoly0068s0001, Mapoly0070s0053, Mapoly0075s0032, Mapoly0095s0052, Mapoly0119s0016, Mapoly0177s0008	MAPOLY0003S0120, MAPOLY0006S0290, MAPOLY0006S0301, MAPOLY0014S0096, MAPOLY0030S0020, MAPOLY0031S0066, MAPOLY0031S0083, MAPOLY0035S0099, MAPOLY0064S0110, MAPOLY0068S0001, MAPOLY0070S0053, MAPOLY0075S0032, MAPOLY0095S0052, MAPOLY0119S0016, MAPOLY0177S0008
GO:0007017	microtubule-based process	114	17	1.71	5.6e-13	2.656e-10	P	Mapoly0001s0076, Mapoly0007s0132, Mapoly0016s0083, Mapoly0025s0108, Mapoly0030s0095, Mapoly0032s0042, Mapoly0034s0119, Mapoly0046s0055, Mapoly0060s0012, Mapoly0064s0049, Mapoly0066s0036, Mapoly0072s0051, Mapoly0087s0035, Mapoly0098s0023, Mapoly0098s0032, Mapoly0118s0019, Mapoly0158s0010	MAPOLY0001S0076, MAPOLY0007S0132, MAPOLY0016S0083, MAPOLY0025S0108, MAPOLY0030S0095, MAPOLY0032S0042, MAPOLY0034S0119, MAPOLY0046S0055, MAPOLY0060S0012, MAPOLY0064S0049, MAPOLY0066S0036, MAPOLY0072S0051, MAPOLY0087S0035, MAPOLY0098S0023, MAPOLY0098S0032, MAPOLY0118S0019, MAPOLY0158S0010
GO:0000280	nuclear division	73	13	1.09	3.6e-11	1.537e-08	P	Mapoly0005s0161, Mapoly0006s0301, Mapoly0007s0132, Mapoly0009s0225, Mapoly0022s0167, Mapoly0030s0095, Mapoly0031s0083, Mapoly0036s0153, Mapoly0051s0086, Mapoly0066s0036, Mapoly0101s0065, Mapoly0120s0004, Mapoly0189s0011	MAPOLY0005S0161, MAPOLY0006S0301, MAPOLY0007S0132, MAPOLY0009S0225, MAPOLY0022S0167, MAPOLY0030S0095, MAPOLY0031S0083, MAPOLY0036S0153, MAPOLY0051S0086, MAPOLY0066S0036, MAPOLY0101S0065, MAPOLY0120S0004, MAPOLY0189S0011
GO:0051276	chromosome organization	170	18	2.55	4.3e-11	1.669e-08	P	Mapoly0005s0130, Mapoly0005s0161, Mapoly0006s0078, Mapoly0007s0132, Mapoly0022s0167, Mapoly0029s0099, Mapoly0030s0020, Mapoly0036s0153, Mapoly0043s0033, Mapoly0070s0053, Mapoly0080s0001, Mapoly0081s0060, Mapoly0095s0052, Mapoly0101s0048, Mapoly0101s0065, Mapoly0122s0062, Mapoly0189s0010, Mapoly0189s0011	MAPOLY0005S0130, MAPOLY0005S0161, MAPOLY0006S0078, MAPOLY0007S0132, MAPOLY0022S0167, MAPOLY0029S0099, MAPOLY0030S0020, MAPOLY0036S0153, MAPOLY0043S0033, MAPOLY0070S0053, MAPOLY0080S0001, MAPOLY0081S0060, MAPOLY0095S0052, MAPOLY0101S0048, MAPOLY0101S0065, MAPOLY0122S0062, MAPOLY0189S0010, MAPOLY0189S0011
GO:0000226	microtubule cytoskeleton organization	50	11	0.75	1.1e-10	3.913e-08	P	Mapoly0001s0076, Mapoly0007s0132, Mapoly0016s0083, Mapoly0030s0095, Mapoly0032s0042, Mapoly0046s0055, Mapoly0064s0049, Mapoly0066s0036, Mapoly0072s0051, Mapoly0098s0023, Mapoly0118s0019	MAPOLY0001S0076, MAPOLY0007S0132, MAPOLY0016S0083, MAPOLY0030S0095, MAPOLY0032S0042, MAPOLY0046S0055, MAPOLY0064S0049, MAPOLY0066S0036, MAPOLY0072S0051, MAPOLY0098S0023, MAPOLY0118S0019
GO:0016043	cellular component organization	861	38	12.9	1.6e-10	5.254e-08	P	Mapoly0001s0076, Mapoly0001s0399, Mapoly0005s0130, Mapoly0005s0161, Mapoly0006s0078, Mapoly0006s0301, Mapoly0007s0132, Mapoly0009s0225, Mapoly0014s0021, Mapoly0016s0083, Mapoly0022s0167, Mapoly0029s0099, Mapoly0030s0020, Mapoly0030s0095, Mapoly0031s0083, Mapoly0032s0042, Mapoly0036s0153, Mapoly0043s0033, Mapoly0046s0055, Mapoly0051s0086, Mapoly0064s0049, Mapoly0066s0036, Mapoly0070s0053, Mapoly00…	MAPOLY0001S0076, MAPOLY0001S0399, MAPOLY0005S0130, MAPOLY0005S0161, MAPOLY0006S0078, MAPOLY0006S0301, MAPOLY0007S0132, MAPOLY0009S0225, MAPOLY0014S0021, MAPOLY0016S0083, MAPOLY0022S0167, MAPOLY0029S0099, MAPOLY0030S0020, MAPOLY0030S0095, MAPOLY0031S0083, MAPOLY0032S0042, MAPOLY0036S0153, MAPOLY0043S0033, MAPOLY0046S0055, MAPOLY0051S0086, MAPOLY0064S0049, MAPOLY0066S0036, MAPOLY0070S0053, MAPOLY00…
GO:0071840	cellular component organization or biogenesis	1006	40	15.07	1.1e-09	3.354e-07	P	Mapoly0001s0076, Mapoly0001s0399, Mapoly0004s0253, Mapoly0005s0130, Mapoly0005s0161, Mapoly0006s0078, Mapoly0006s0301, Mapoly0007s0132, Mapoly0009s0225, Mapoly0014s0021, Mapoly0016s0083, Mapoly0022s0167, Mapoly0029s0099, Mapoly0030s0020, Mapoly0030s0095, Mapoly0031s0083, Mapoly0032s0042, Mapoly0036s0153, Mapoly0043s0033, Mapoly0046s0055, Mapoly0051s0086, Mapoly0064s0049, Mapoly0065s0033, Mapoly00…	MAPOLY0001S0076, MAPOLY0001S0399, MAPOLY0004S0253, MAPOLY0005S0130, MAPOLY0005S0161, MAPOLY0006S0078, MAPOLY0006S0301, MAPOLY0007S0132, MAPOLY0009S0225, MAPOLY0014S0021, MAPOLY0016S0083, MAPOLY0022S0167, MAPOLY0029S0099, MAPOLY0030S0020, MAPOLY0030S0095, MAPOLY0031S0083, MAPOLY0032S0042, MAPOLY0036S0153, MAPOLY0043S0033, MAPOLY0046S0055, MAPOLY0051S0086, MAPOLY0064S0049, MAPOLY0065S0033, MAPOLY00…
GO:0048285	organelle fission	96	13	1.44	1.3e-09	3.7e-07	P	Mapoly0005s0161, Mapoly0006s0301, Mapoly0007s0132, Mapoly0009s0225, Mapoly0022s0167, Mapoly0030s0095, Mapoly0031s0083, Mapoly0036s0153, Mapoly0051s0086, Mapoly0066s0036, Mapoly0101s0065, Mapoly0120s0004, Mapoly0189s0011	MAPOLY0005S0161, MAPOLY0006S0301, MAPOLY0007S0132, MAPOLY0009S0225, MAPOLY0022S0167, MAPOLY0030S0095, MAPOLY0031S0083, MAPOLY0036S0153, MAPOLY0051S0086, MAPOLY0066S0036, MAPOLY0101S0065, MAPOLY0120S0004, MAPOLY0189S0011
GO:0007010	cytoskeleton organization	84	12	1.26	3.1e-09	7.785e-07	P	Mapoly0001s0076, Mapoly0007s0132, Mapoly0016s0083, Mapoly0030s0095, Mapoly0032s0042, Mapoly0046s0055, Mapoly0064s0049, Mapoly0066s0036, Mapoly0072s0051, Mapoly0098s0023, Mapoly0118s0019, Mapoly0158s0010	MAPOLY0001S0076, MAPOLY0007S0132, MAPOLY0016S0083, MAPOLY0030S0095, MAPOLY0032S0042, MAPOLY0046S0055, MAPOLY0064S0049, MAPOLY0066S0036, MAPOLY0072S0051, MAPOLY0098S0023, MAPOLY0118S0019, MAPOLY0158S0010
GO:0051301	cell division	103	13	1.54	3.1e-09	7.785e-07	P	Mapoly0001s0076, Mapoly0005s0130, Mapoly0006s0290, Mapoly0025s0108, Mapoly0031s0083, Mapoly0036s0153, Mapoly0038s0027, Mapoly0046s0055, Mapoly0047s0105, Mapoly0064s0049, Mapoly0072s0051, Mapoly0118s0019, Mapoly0120s0004	MAPOLY0001S0076, MAPOLY0005S0130, MAPOLY0006S0290, MAPOLY0025S0108, MAPOLY0031S0083, MAPOLY0036S0153, MAPOLY0038S0027, MAPOLY0046S0055, MAPOLY0047S0105, MAPOLY0064S0049, MAPOLY0072S0051, MAPOLY0118S0019, MAPOLY0120S0004
GO:0070828	heterochromatin organization	6	5	0.09	4.1e-09	9.724e-07	P	Mapoly0005s0130, Mapoly0043s0033, Mapoly0080s0001, Mapoly0101s0048, Mapoly0189s0010	MAPOLY0005S0130, MAPOLY0043S0033, MAPOLY0080S0001, MAPOLY0101S0048, MAPOLY0189S0010
GO:0048229	gametophyte development	185	16	2.77	1.1e-08	2.472e-06	P	Mapoly0001s0076, Mapoly0001s0399, Mapoly0006s0301, Mapoly0025s0108, Mapoly0031s0083, Mapoly0032s0042, Mapoly0046s0055, Mapoly0064s0110, Mapoly0072s0051, Mapoly0080s0001, Mapoly0095s0052, Mapoly0101s0048, Mapoly0116s0041, Mapoly0118s0019, Mapoly0148s0007, Mapoly0189s0010	MAPOLY0001S0076, MAPOLY0001S0399, MAPOLY0006S0301, MAPOLY0025S0108, MAPOLY0031S0083, MAPOLY0032S0042, MAPOLY0046S0055, MAPOLY0064S0110, MAPOLY0072S0051, MAPOLY0080S0001, MAPOLY0095S0052, MAPOLY0101S0048, MAPOLY0116S0041, MAPOLY0118S0019, MAPOLY0148S0007, MAPOLY0189S0010
GO:0031507	heterochromatin assembly	4	4	0.06	4.7e-08	1.003e-05	P	Mapoly0005s0130, Mapoly0080s0001, Mapoly0101s0048, Mapoly0189s0010	MAPOLY0005S0130, MAPOLY0080S0001, MAPOLY0101S0048, MAPOLY0189S0010
GO:0009555	pollen development	134	13	2.01	7.8e-08	1.441e-05	P	Mapoly0001s0076, Mapoly0001s0399, Mapoly0006s0301, Mapoly0025s0108, Mapoly0031s0083, Mapoly0032s0042, Mapoly0064s0110, Mapoly0072s0051, Mapoly0080s0001, Mapoly0101s0048, Mapoly0118s0019, Mapoly0148s0007, Mapoly0189s0010	MAPOLY0001S0076, MAPOLY0001S0399, MAPOLY0006S0301, MAPOLY0025S0108, MAPOLY0031S0083, MAPOLY0032S0042, MAPOLY0064S0110, MAPOLY0072S0051, MAPOLY0080S0001, MAPOLY0101S0048, MAPOLY0118S0019, MAPOLY0148S0007, MAPOLY0189S0010
GO:0043933	macromolecular complex subunit organization	271	18	4.06	8e-08	1.441e-05	P	Mapoly0005s0130, Mapoly0006s0078, Mapoly0016s0083, Mapoly0029s0099, Mapoly0030s0095, Mapoly0043s0033, Mapoly0046s0055, Mapoly0064s0049, Mapoly0066s0036, Mapoly0080s0001, Mapoly0081s0060, Mapoly0098s0023, Mapoly0101s0048, Mapoly0101s0065, Mapoly0118s0019, Mapoly0147s0033, Mapoly0151s0043, Mapoly0189s0010	MAPOLY0005S0130, MAPOLY0006S0078, MAPOLY0016S0083, MAPOLY0029S0099, MAPOLY0030S0095, MAPOLY0043S0033, MAPOLY0046S0055, MAPOLY0064S0049, MAPOLY0066S0036, MAPOLY0080S0001, MAPOLY0081S0060, MAPOLY0098S0023, MAPOLY0101S0048, MAPOLY0101S0065, MAPOLY0118S0019, MAPOLY0147S0033, MAPOLY0151S0043, MAPOLY0189S0010
GO:0000281	mitotic cytokinesis	39	8	0.58	8.1e-08	1.441e-05	P	Mapoly0001s0076, Mapoly0025s0108, Mapoly0031s0083, Mapoly0038s0027, Mapoly0046s0055, Mapoly0064s0049, Mapoly0072s0051, Mapoly0118s0019	MAPOLY0001S0076, MAPOLY0025S0108, MAPOLY0031S0083, MAPOLY0038S0027, MAPOLY0046S0055, MAPOLY0064S0049, MAPOLY0072S0051, MAPOLY0118S0019
GO:0006281	DNA repair	159	14	2.38	8.1e-08	1.441e-05	P	Mapoly0001s0378, Mapoly0005s0161, Mapoly0006s0301, Mapoly0009s0225, Mapoly0030s0020, Mapoly0051s0023, Mapoly0070s0053, Mapoly0071s0039, Mapoly0075s0032, Mapoly0080s0001, Mapoly0109s0009, Mapoly0120s0004, Mapoly0154s0015, Mapoly0189s0010	MAPOLY0001S0378, MAPOLY0005S0161, MAPOLY0006S0301, MAPOLY0009S0225, MAPOLY0030S0020, MAPOLY0051S0023, MAPOLY0070S0053, MAPOLY0071S0039, MAPOLY0075S0032, MAPOLY0080S0001, MAPOLY0109S0009, MAPOLY0120S0004, MAPOLY0154S0015, MAPOLY0189S0010
GO:0061640	cytoskeleton-dependent cytokinesis	40	8	0.6	1e-07	1.708e-05	P	Mapoly0001s0076, Mapoly0025s0108, Mapoly0031s0083, Mapoly0038s0027, Mapoly0046s0055, Mapoly0064s0049, Mapoly0072s0051, Mapoly0118s0019	MAPOLY0001S0076, MAPOLY0025S0108, MAPOLY0031S0083, MAPOLY0038S0027, MAPOLY0046S0055, MAPOLY0064S0049, MAPOLY0072S0051, MAPOLY0118S0019
GO:0090304	nucleic acid metabolic process	1035	37	15.5	1.1e-07	1.806e-05	P	Mapoly0001s0378, Mapoly0003s0120, Mapoly0005s0130, Mapoly0005s0161, Mapoly0006s0290, Mapoly0006s0301, Mapoly0009s0225, Mapoly0014s0096, Mapoly0014s0106, Mapoly0019s0040, Mapoly0020s0069, Mapoly0029s0099, Mapoly0030s0020, Mapoly0031s0066, Mapoly0031s0083, Mapoly0033s0143, Mapoly0035s0099, Mapoly0038s0027, Mapoly0041s0101, Mapoly0043s0033, Mapoly0048s0012, Mapoly0051s0023, Mapoly0052s0086, Mapoly00…	MAPOLY0001S0378, MAPOLY0003S0120, MAPOLY0005S0130, MAPOLY0005S0161, MAPOLY0006S0290, MAPOLY0006S0301, MAPOLY0009S0225, MAPOLY0014S0096, MAPOLY0014S0106, MAPOLY0019S0040, MAPOLY0020S0069, MAPOLY0029S0099, MAPOLY0030S0020, MAPOLY0031S0066, MAPOLY0031S0083, MAPOLY0033S0143, MAPOLY0035S0099, MAPOLY0038S0027, MAPOLY0041S0101, MAPOLY0043S0033, MAPOLY0048S0012, MAPOLY0051S0023, MAPOLY0052S0086, MAPOLY00…
GO:0000910	cytokinesis	41	8	0.61	1.2e-07	1.897e-05	P	Mapoly0001s0076, Mapoly0025s0108, Mapoly0031s0083, Mapoly0038s0027, Mapoly0046s0055, Mapoly0064s0049, Mapoly0072s0051, Mapoly0118s0019	MAPOLY0001S0076, MAPOLY0025S0108, MAPOLY0031S0083, MAPOLY0038S0027, MAPOLY0046S0055, MAPOLY0064S0049, MAPOLY0072S0051, MAPOLY0118S0019
GO:0006974	cellular response to DNA damage stimulus	171	14	2.56	2e-07	3.049e-05	P	Mapoly0001s0378, Mapoly0005s0161, Mapoly0006s0301, Mapoly0009s0225, Mapoly0030s0020, Mapoly0051s0023, Mapoly0070s0053, Mapoly0071s0039, Mapoly0075s0032, Mapoly0080s0001, Mapoly0109s0009, Mapoly0120s0004, Mapoly0154s0015, Mapoly0189s0010	MAPOLY0001S0378, MAPOLY0005S0161, MAPOLY0006S0301, MAPOLY0009S0225, MAPOLY0030S0020, MAPOLY0051S0023, MAPOLY0070S0053, MAPOLY0071S0039, MAPOLY0075S0032, MAPOLY0080S0001, MAPOLY0109S0009, MAPOLY0120S0004, MAPOLY0154S0015, MAPOLY0189S0010
GO:0033043	regulation of organelle organization	62	9	0.93	2.8e-07	4.122e-05	P	Mapoly0005s0130, Mapoly0029s0099, Mapoly0031s0083, Mapoly0036s0153, Mapoly0043s0033, Mapoly0064s0049, Mapoly0066s0036, Mapoly0118s0019, Mapoly0120s0004	MAPOLY0005S0130, MAPOLY0029S0099, MAPOLY0031S0083, MAPOLY0036S0153, MAPOLY0043S0033, MAPOLY0064S0049, MAPOLY0066S0036, MAPOLY0118S0019, MAPOLY0120S0004
GO:0044763	single-organism cellular process	2665	65	39.92	3.7e-07	5.265e-05	P	Mapoly0001s0076, Mapoly0001s0158, Mapoly0001s0378, Mapoly0001s0399, Mapoly0004s0253, Mapoly0005s0130, Mapoly0005s0161, Mapoly0005s0216, Mapoly0006s0078, Mapoly0006s0290, Mapoly0006s0301, Mapoly0007s0132, Mapoly0009s0225, Mapoly0011s0178, Mapoly0014s0021, Mapoly0016s0083, Mapoly0020s0034, Mapoly0021s0140, Mapoly0022s0101, Mapoly0022s0167, Mapoly0024s0031, Mapoly0025s0108, Mapoly0029s0099, Mapoly00…	MAPOLY0001S0076, MAPOLY0001S0158, MAPOLY0001S0378, MAPOLY0001S0399, MAPOLY0004S0253, MAPOLY0005S0130, MAPOLY0005S0161, MAPOLY0005S0216, MAPOLY0006S0078, MAPOLY0006S0290, MAPOLY0006S0301, MAPOLY0007S0132, MAPOLY0009S0225, MAPOLY0011S0178, MAPOLY0014S0021, MAPOLY0016S0083, MAPOLY0020S0034, MAPOLY0021S0140, MAPOLY0022S0101, MAPOLY0022S0167, MAPOLY0024S0031, MAPOLY0025S0108, MAPOLY0029S0099, MAPOLY00…
GO:0000911	cytokinesis by cell plate formation	33	7	0.49	4.3e-07	5.922e-05	P	Mapoly0001s0076, Mapoly0025s0108, Mapoly0031s0083, Mapoly0046s0055, Mapoly0064s0049, Mapoly0072s0051, Mapoly0118s0019	MAPOLY0001S0076, MAPOLY0025S0108, MAPOLY0031S0083, MAPOLY0046S0055, MAPOLY0064S0049, MAPOLY0072S0051, MAPOLY0118S0019
GO:0032506	cytokinetic process	34	7	0.51	5.3e-07	6.856e-05	P	Mapoly0001s0076, Mapoly0025s0108, Mapoly0031s0083, Mapoly0046s0055, Mapoly0064s0049, Mapoly0072s0051, Mapoly0118s0019	MAPOLY0001S0076, MAPOLY0025S0108, MAPOLY0031S0083, MAPOLY0046S0055, MAPOLY0064S0049, MAPOLY0072S0051, MAPOLY0118S0019
GO:1902410	mitotic cytokinetic process	34	7	0.51	5.3e-07	6.856e-05	P	Mapoly0001s0076, Mapoly0025s0108, Mapoly0031s0083, Mapoly0046s0055, Mapoly0064s0049, Mapoly0072s0051, Mapoly0118s0019	MAPOLY0001S0076, MAPOLY0025S0108, MAPOLY0031S0083, MAPOLY0046S0055, MAPOLY0064S0049, MAPOLY0072S0051, MAPOLY0118S0019
GO:0051321	meiotic cell cycle	69	9	1.03	7.2e-07	9.04e-05	P	Mapoly0005s0161, Mapoly0006s0301, Mapoly0007s0132, Mapoly0009s0225, Mapoly0030s0095, Mapoly0031s0083, Mapoly0072s0051, Mapoly0120s0004, Mapoly0148s0007	MAPOLY0005S0161, MAPOLY0006S0301, MAPOLY0007S0132, MAPOLY0009S0225, MAPOLY0030S0095, MAPOLY0031S0083, MAPOLY0072S0051, MAPOLY0120S0004, MAPOLY0148S0007
GO:0007067	mitotic nuclear division	23	6	0.34	8e-07	9.724e-05	P	Mapoly0022s0167, Mapoly0036s0153, Mapoly0051s0086, Mapoly0066s0036, Mapoly0101s0065, Mapoly0189s0011	MAPOLY0022S0167, MAPOLY0036S0153, MAPOLY0051S0086, MAPOLY0066S0036, MAPOLY0101S0065, MAPOLY0189S0011
GO:0006139	nucleobase-containing compound metabolic process	1268	40	18.99	8.2e-07	9.724e-05	P	Mapoly0001s0378, Mapoly0003s0120, Mapoly0005s0130, Mapoly0005s0161, Mapoly0006s0078, Mapoly0006s0290, Mapoly0006s0301, Mapoly0009s0225, Mapoly0014s0096, Mapoly0014s0106, Mapoly0019s0040, Mapoly0020s0069, Mapoly0029s0099, Mapoly0030s0020, Mapoly0031s0066, Mapoly0031s0083, Mapoly0033s0143, Mapoly0035s0099, Mapoly0038s0027, Mapoly0041s0101, Mapoly0043s0033, Mapoly0048s0012, Mapoly0051s0023, Mapoly00…	MAPOLY0001S0378, MAPOLY0003S0120, MAPOLY0005S0130, MAPOLY0005S0161, MAPOLY0006S0078, MAPOLY0006S0290, MAPOLY0006S0301, MAPOLY0009S0225, MAPOLY0014S0096, MAPOLY0014S0106, MAPOLY0019S0040, MAPOLY0020S0069, MAPOLY0029S0099, MAPOLY0030S0020, MAPOLY0031S0066, MAPOLY0031S0083, MAPOLY0033S0143, MAPOLY0035S0099, MAPOLY0038S0027, MAPOLY0041S0101, MAPOLY0043S0033, MAPOLY0048S0012, MAPOLY0051S0023, MAPOLY00…
GO:0016568	chromatin modification	72	9	1.08	1e-06	0.0001154	P	Mapoly0005s0130, Mapoly0006s0078, Mapoly0029s0099, Mapoly0043s0033, Mapoly0080s0001, Mapoly0081s0060, Mapoly0101s0048, Mapoly0101s0065, Mapoly0189s0010	MAPOLY0005S0130, MAPOLY0006S0078, MAPOLY0029S0099, MAPOLY0043S0033, MAPOLY0080S0001, MAPOLY0081S0060, MAPOLY0101S0048, MAPOLY0101S0065, MAPOLY0189S0010
GO:0007275	multicellular organismal development	856	31	12.82	1.4e-06	0.0001573	P	Mapoly0001s0076, Mapoly0001s0399, Mapoly0004s0250, Mapoly0006s0078, Mapoly0006s0290, Mapoly0006s0301, Mapoly0022s0101, Mapoly0025s0108, Mapoly0031s0083, Mapoly0032s0042, Mapoly0033s0143, Mapoly0038s0027, Mapoly0046s0055, Mapoly0047s0105, Mapoly0048s0012, Mapoly0053s0030, Mapoly0064s0049, Mapoly0064s0110, Mapoly0066s0107, Mapoly0070s0093, Mapoly0072s0051, Mapoly0074s0011, Mapoly0080s0001, Mapoly00…	MAPOLY0001S0076, MAPOLY0001S0399, MAPOLY0004S0250, MAPOLY0006S0078, MAPOLY0006S0290, MAPOLY0006S0301, MAPOLY0022S0101, MAPOLY0025S0108, MAPOLY0031S0083, MAPOLY0032S0042, MAPOLY0033S0143, MAPOLY0038S0027, MAPOLY0046S0055, MAPOLY0047S0105, MAPOLY0048S0012, MAPOLY0053S0030, MAPOLY0064S0049, MAPOLY0064S0110, MAPOLY0066S0107, MAPOLY0070S0093, MAPOLY0072S0051, MAPOLY0074S0011, MAPOLY0080S0001, MAPOLY00…
GO:0000724	double-strand break repair via homologous recombination	26	6	0.39	1.8e-06	0.000197	P	Mapoly0005s0161, Mapoly0006s0301, Mapoly0009s0225, Mapoly0070s0053, Mapoly0080s0001, Mapoly0189s0010	MAPOLY0005S0161, MAPOLY0006S0301, MAPOLY0009S0225, MAPOLY0070S0053, MAPOLY0080S0001, MAPOLY0189S0010
GO:0044707	single-multicellular organism process	871	31	13.05	2e-06	0.0002134	P	Mapoly0001s0076, Mapoly0001s0399, Mapoly0004s0250, Mapoly0006s0078, Mapoly0006s0290, Mapoly0006s0301, Mapoly0022s0101, Mapoly0025s0108, Mapoly0031s0083, Mapoly0032s0042, Mapoly0033s0143, Mapoly0038s0027, Mapoly0046s0055, Mapoly0047s0105, Mapoly0048s0012, Mapoly0053s0030, Mapoly0064s0049, Mapoly0064s0110, Mapoly0066s0107, Mapoly0070s0093, Mapoly0072s0051, Mapoly0074s0011, Mapoly0080s0001, Mapoly00…	MAPOLY0001S0076, MAPOLY0001S0399, MAPOLY0004S0250, MAPOLY0006S0078, MAPOLY0006S0290, MAPOLY0006S0301, MAPOLY0022S0101, MAPOLY0025S0108, MAPOLY0031S0083, MAPOLY0032S0042, MAPOLY0033S0143, MAPOLY0038S0027, MAPOLY0046S0055, MAPOLY0047S0105, MAPOLY0048S0012, MAPOLY0053S0030, MAPOLY0064S0049, MAPOLY0064S0110, MAPOLY0066S0107, MAPOLY0070S0093, MAPOLY0072S0051, MAPOLY0074S0011, MAPOLY0080S0001, MAPOLY00…
GO:0000725	recombinational repair	27	6	0.4	2.2e-06	0.0002291	P	Mapoly0005s0161, Mapoly0006s0301, Mapoly0009s0225, Mapoly0070s0053, Mapoly0080s0001, Mapoly0189s0010	MAPOLY0005S0161, MAPOLY0006S0301, MAPOLY0009S0225, MAPOLY0070S0053, MAPOLY0080S0001, MAPOLY0189S0010
GO:0006338	chromatin remodeling	8	4	0.12	3.2e-06	0.0003063	P	Mapoly0005s0130, Mapoly0080s0001, Mapoly0101s0048, Mapoly0189s0010	MAPOLY0005S0130, MAPOLY0080S0001, MAPOLY0101S0048, MAPOLY0189S0010
GO:0000912	assembly of actomyosin apparatus involved in cytokinesis	3	3	0.04	3.3e-06	0.0003063	P	Mapoly0001s0076, Mapoly0046s0055, Mapoly0072s0051	MAPOLY0001S0076, MAPOLY0046S0055, MAPOLY0072S0051
GO:0000914	phragmoplast assembly	3	3	0.04	3.3e-06	0.0003063	P	Mapoly0001s0076, Mapoly0046s0055, Mapoly0072s0051	MAPOLY0001S0076, MAPOLY0046S0055, MAPOLY0072S0051
GO:0080175	phragmoplast microtubule organization	3	3	0.04	3.3e-06	0.0003063	P	Mapoly0001s0076, Mapoly0098s0023, Mapoly0118s0019	MAPOLY0001S0076, MAPOLY0098S0023, MAPOLY0118S0019
GO:1902407	assembly of actomyosin apparatus involved in mitotic cytokinesis	3	3	0.04	3.3e-06	0.0003063	P	Mapoly0001s0076, Mapoly0046s0055, Mapoly0072s0051	MAPOLY0001S0076, MAPOLY0046S0055, MAPOLY0072S0051
GO:0006323	DNA packaging	29	6	0.43	3.5e-06	0.0003179	P	Mapoly0005s0130, Mapoly0022s0167, Mapoly0080s0001, Mapoly0101s0048, Mapoly0189s0010, Mapoly0189s0011	MAPOLY0005S0130, MAPOLY0022S0167, MAPOLY0080S0001, MAPOLY0101S0048, MAPOLY0189S0010, MAPOLY0189S0011
GO:0022607	cellular component assembly	253	15	3.79	4.5e-06	0.0004002	P	Mapoly0001s0076, Mapoly0005s0130, Mapoly0005s0161, Mapoly0016s0083, Mapoly0030s0095, Mapoly0046s0055, Mapoly0064s0049, Mapoly0072s0051, Mapoly0080s0001, Mapoly0098s0023, Mapoly0101s0048, Mapoly0118s0019, Mapoly0147s0033, Mapoly0151s0043, Mapoly0189s0010	MAPOLY0001S0076, MAPOLY0005S0130, MAPOLY0005S0161, MAPOLY0016S0083, MAPOLY0030S0095, MAPOLY0046S0055, MAPOLY0064S0049, MAPOLY0072S0051, MAPOLY0080S0001, MAPOLY0098S0023, MAPOLY0101S0048, MAPOLY0118S0019, MAPOLY0147S0033, MAPOLY0151S0043, MAPOLY0189S0010
GO:0032501	multicellular organismal process	908	31	13.6	4.9e-06	0.0004269	P	Mapoly0001s0076, Mapoly0001s0399, Mapoly0004s0250, Mapoly0006s0078, Mapoly0006s0290, Mapoly0006s0301, Mapoly0022s0101, Mapoly0025s0108, Mapoly0031s0083, Mapoly0032s0042, Mapoly0033s0143, Mapoly0038s0027, Mapoly0046s0055, Mapoly0047s0105, Mapoly0048s0012, Mapoly0053s0030, Mapoly0064s0049, Mapoly0064s0110, Mapoly0066s0107, Mapoly0070s0093, Mapoly0072s0051, Mapoly0074s0011, Mapoly0080s0001, Mapoly00…	MAPOLY0001S0076, MAPOLY0001S0399, MAPOLY0004S0250, MAPOLY0006S0078, MAPOLY0006S0290, MAPOLY0006S0301, MAPOLY0022S0101, MAPOLY0025S0108, MAPOLY0031S0083, MAPOLY0032S0042, MAPOLY0033S0143, MAPOLY0038S0027, MAPOLY0046S0055, MAPOLY0047S0105, MAPOLY0048S0012, MAPOLY0053S0030, MAPOLY0064S0049, MAPOLY0064S0110, MAPOLY0066S0107, MAPOLY0070S0093, MAPOLY0072S0051, MAPOLY0074S0011, MAPOLY0080S0001, MAPOLY00…
GO:0051726	regulation of cell cycle	48	7	0.72	6.1e-06	0.000519	P	Mapoly0005s0216, Mapoly0031s0083, Mapoly0036s0153, Mapoly0101s0048, Mapoly0118s0019, Mapoly0120s0004, Mapoly0189s0010	MAPOLY0005S0216, MAPOLY0031S0083, MAPOLY0036S0153, MAPOLY0101S0048, MAPOLY0118S0019, MAPOLY0120S0004, MAPOLY0189S0010
GO:0044767	single-organism developmental process	966	32	14.47	6.2e-06	0.000519	P	Mapoly0001s0076, Mapoly0001s0399, Mapoly0004s0250, Mapoly0006s0078, Mapoly0006s0290, Mapoly0006s0301, Mapoly0014s0106, Mapoly0022s0101, Mapoly0025s0108, Mapoly0031s0083, Mapoly0032s0042, Mapoly0033s0143, Mapoly0038s0027, Mapoly0046s0055, Mapoly0047s0105, Mapoly0048s0012, Mapoly0053s0030, Mapoly0064s0049, Mapoly0064s0110, Mapoly0066s0107, Mapoly0070s0093, Mapoly0072s0051, Mapoly0074s0011, Mapoly00…	MAPOLY0001S0076, MAPOLY0001S0399, MAPOLY0004S0250, MAPOLY0006S0078, MAPOLY0006S0290, MAPOLY0006S0301, MAPOLY0014S0106, MAPOLY0022S0101, MAPOLY0025S0108, MAPOLY0031S0083, MAPOLY0032S0042, MAPOLY0033S0143, MAPOLY0038S0027, MAPOLY0046S0055, MAPOLY0047S0105, MAPOLY0048S0012, MAPOLY0053S0030, MAPOLY0064S0049, MAPOLY0064S0110, MAPOLY0066S0107, MAPOLY0070S0093, MAPOLY0072S0051, MAPOLY0074S0011, MAPOLY00…
GO:0048856	anatomical structure development	875	30	13.11	6.8e-06	0.0005583	P	Mapoly0001s0076, Mapoly0001s0399, Mapoly0004s0250, Mapoly0006s0078, Mapoly0006s0290, Mapoly0006s0301, Mapoly0022s0101, Mapoly0025s0108, Mapoly0031s0083, Mapoly0032s0042, Mapoly0033s0143, Mapoly0038s0027, Mapoly0046s0055, Mapoly0047s0105, Mapoly0048s0012, Mapoly0053s0030, Mapoly0064s0049, Mapoly0064s0110, Mapoly0066s0107, Mapoly0070s0093, Mapoly0072s0051, Mapoly0074s0011, Mapoly0080s0001, Mapoly01…	MAPOLY0001S0076, MAPOLY0001S0399, MAPOLY0004S0250, MAPOLY0006S0078, MAPOLY0006S0290, MAPOLY0006S0301, MAPOLY0022S0101, MAPOLY0025S0108, MAPOLY0031S0083, MAPOLY0032S0042, MAPOLY0033S0143, MAPOLY0038S0027, MAPOLY0046S0055, MAPOLY0047S0105, MAPOLY0048S0012, MAPOLY0053S0030, MAPOLY0064S0049, MAPOLY0064S0110, MAPOLY0066S0107, MAPOLY0070S0093, MAPOLY0072S0051, MAPOLY0074S0011, MAPOLY0080S0001, MAPOLY01…
GO:0000003	reproduction	142	11	2.13	7.7e-06	0.0006202	P	Mapoly0005s0161, Mapoly0006s0301, Mapoly0007s0132, Mapoly0009s0225, Mapoly0030s0095, Mapoly0031s0083, Mapoly0070s0093, Mapoly0072s0051, Mapoly0116s0041, Mapoly0120s0004, Mapoly0148s0007	MAPOLY0005S0161, MAPOLY0006S0301, MAPOLY0007S0132, MAPOLY0009S0225, MAPOLY0030S0095, MAPOLY0031S0083, MAPOLY0070S0093, MAPOLY0072S0051, MAPOLY0116S0041, MAPOLY0120S0004, MAPOLY0148S0007
GO:0006325	chromatin organization	92	9	1.38	8.3e-06	0.0006562	P	Mapoly0005s0130, Mapoly0006s0078, Mapoly0029s0099, Mapoly0043s0033, Mapoly0080s0001, Mapoly0081s0060, Mapoly0101s0048, Mapoly0101s0065, Mapoly0189s0010	MAPOLY0005S0130, MAPOLY0006S0078, MAPOLY0029S0099, MAPOLY0043S0033, MAPOLY0080S0001, MAPOLY0081S0060, MAPOLY0101S0048, MAPOLY0101S0065, MAPOLY0189S0010
GO:0032502	developmental process	988	32	14.8	1e-05	0.0007762	P	Mapoly0001s0076, Mapoly0001s0399, Mapoly0004s0250, Mapoly0006s0078, Mapoly0006s0290, Mapoly0006s0301, Mapoly0014s0106, Mapoly0022s0101, Mapoly0025s0108, Mapoly0031s0083, Mapoly0032s0042, Mapoly0033s0143, Mapoly0038s0027, Mapoly0046s0055, Mapoly0047s0105, Mapoly0048s0012, Mapoly0053s0030, Mapoly0064s0049, Mapoly0064s0110, Mapoly0066s0107, Mapoly0070s0093, Mapoly0072s0051, Mapoly0074s0011, Mapoly00…	MAPOLY0001S0076, MAPOLY0001S0399, MAPOLY0004S0250, MAPOLY0006S0078, MAPOLY0006S0290, MAPOLY0006S0301, MAPOLY0014S0106, MAPOLY0022S0101, MAPOLY0025S0108, MAPOLY0031S0083, MAPOLY0032S0042, MAPOLY0033S0143, MAPOLY0038S0027, MAPOLY0046S0055, MAPOLY0047S0105, MAPOLY0048S0012, MAPOLY0053S0030, MAPOLY0064S0049, MAPOLY0064S0110, MAPOLY0066S0107, MAPOLY0070S0093, MAPOLY0072S0051, MAPOLY0074S0011, MAPOLY00…
GO:0009987	cellular process	4595	88	68.83	1.1e-05	0.0008238	P	Mapoly0001s0076, Mapoly0001s0158, Mapoly0001s0321, Mapoly0001s0378, Mapoly0001s0399, Mapoly0003s0013, Mapoly0003s0120, Mapoly0004s0253, Mapoly0005s0130, Mapoly0005s0161, Mapoly0005s0216, Mapoly0006s0078, Mapoly0006s0290, Mapoly0006s0301, Mapoly0007s0132, Mapoly0009s0221, Mapoly0009s0225, Mapoly0011s0178, Mapoly0014s0021, Mapoly0014s0096, Mapoly0014s0106, Mapoly0016s0083, Mapoly0019s0040, Mapoly00…	MAPOLY0001S0076, MAPOLY0001S0158, MAPOLY0001S0321, MAPOLY0001S0378, MAPOLY0001S0399, MAPOLY0003S0013, MAPOLY0003S0120, MAPOLY0004S0253, MAPOLY0005S0130, MAPOLY0005S0161, MAPOLY0005S0216, MAPOLY0006S0078, MAPOLY0006S0290, MAPOLY0006S0301, MAPOLY0007S0132, MAPOLY0009S0221, MAPOLY0009S0225, MAPOLY0011S0178, MAPOLY0014S0021, MAPOLY0014S0096, MAPOLY0014S0106, MAPOLY0016S0083, MAPOLY0019S0040, MAPOLY00…
GO:0007126	meiotic nuclear division	52	7	0.78	1.1e-05	0.0008238	P	Mapoly0005s0161, Mapoly0006s0301, Mapoly0007s0132, Mapoly0009s0225, Mapoly0030s0095, Mapoly0031s0083, Mapoly0120s0004	MAPOLY0005S0161, MAPOLY0006S0301, MAPOLY0007S0132, MAPOLY0009S0225, MAPOLY0030S0095, MAPOLY0031S0083, MAPOLY0120S0004
GO:0051128	regulation of cellular component organization	96	9	1.44	1.2e-05	0.0008683	P	Mapoly0005s0130, Mapoly0029s0099, Mapoly0031s0083, Mapoly0036s0153, Mapoly0043s0033, Mapoly0064s0049, Mapoly0066s0036, Mapoly0118s0019, Mapoly0120s0004	MAPOLY0005S0130, MAPOLY0029S0099, MAPOLY0031S0083, MAPOLY0036S0153, MAPOLY0043S0033, MAPOLY0064S0049, MAPOLY0066S0036, MAPOLY0118S0019, MAPOLY0120S0004
GO:0007018	microtubule-based movement	53	7	0.79	1.2e-05	0.0008683	P	Mapoly0001s0076, Mapoly0025s0108, Mapoly0030s0095, Mapoly0034s0119, Mapoly0060s0012, Mapoly0087s0035, Mapoly0098s0032	MAPOLY0001S0076, MAPOLY0025S0108, MAPOLY0030S0095, MAPOLY0034S0119, MAPOLY0060S0012, MAPOLY0087S0035, MAPOLY0098S0032
GO:1903046	meiotic cell cycle process	54	7	0.81	1.4e-05	0.0009798	P	Mapoly0005s0161, Mapoly0006s0301, Mapoly0007s0132, Mapoly0009s0225, Mapoly0030s0095, Mapoly0031s0083, Mapoly0120s0004	MAPOLY0005S0161, MAPOLY0006S0301, MAPOLY0007S0132, MAPOLY0009S0225, MAPOLY0030S0095, MAPOLY0031S0083, MAPOLY0120S0004
GO:0007051	spindle organization	11	4	0.16	1.4e-05	0.0009798	P	Mapoly0016s0083, Mapoly0030s0095, Mapoly0098s0023, Mapoly0118s0019	MAPOLY0016S0083, MAPOLY0030S0095, MAPOLY0098S0023, MAPOLY0118S0019
GO:0046483	heterocycle metabolic process	1430	40	21.42	1.8e-05	0.001239	P	Mapoly0001s0378, Mapoly0003s0120, Mapoly0005s0130, Mapoly0005s0161, Mapoly0006s0078, Mapoly0006s0290, Mapoly0006s0301, Mapoly0009s0225, Mapoly0014s0096, Mapoly0014s0106, Mapoly0019s0040, Mapoly0020s0069, Mapoly0029s0099, Mapoly0030s0020, Mapoly0031s0066, Mapoly0031s0083, Mapoly0033s0143, Mapoly0035s0099, Mapoly0038s0027, Mapoly0041s0101, Mapoly0043s0033, Mapoly0048s0012, Mapoly0051s0023, Mapoly00…	MAPOLY0001S0378, MAPOLY0003S0120, MAPOLY0005S0130, MAPOLY0005S0161, MAPOLY0006S0078, MAPOLY0006S0290, MAPOLY0006S0301, MAPOLY0009S0225, MAPOLY0014S0096, MAPOLY0014S0106, MAPOLY0019S0040, MAPOLY0020S0069, MAPOLY0029S0099, MAPOLY0030S0020, MAPOLY0031S0066, MAPOLY0031S0083, MAPOLY0033S0143, MAPOLY0035S0099, MAPOLY0038S0027, MAPOLY0041S0101, MAPOLY0043S0033, MAPOLY0048S0012, MAPOLY0051S0023, MAPOLY00…
GO:1901360	organic cyclic compound metabolic process	1505	41	22.55	2.6e-05	0.001762	P	Mapoly0001s0378, Mapoly0001s0399, Mapoly0003s0120, Mapoly0005s0130, Mapoly0005s0161, Mapoly0006s0078, Mapoly0006s0290, Mapoly0006s0301, Mapoly0009s0225, Mapoly0014s0096, Mapoly0014s0106, Mapoly0019s0040, Mapoly0020s0069, Mapoly0029s0099, Mapoly0030s0020, Mapoly0031s0066, Mapoly0031s0083, Mapoly0033s0143, Mapoly0035s0099, Mapoly0038s0027, Mapoly0041s0101, Mapoly0043s0033, Mapoly0048s0012, Mapoly00…	MAPOLY0001S0378, MAPOLY0001S0399, MAPOLY0003S0120, MAPOLY0005S0130, MAPOLY0005S0161, MAPOLY0006S0078, MAPOLY0006S0290, MAPOLY0006S0301, MAPOLY0009S0225, MAPOLY0014S0096, MAPOLY0014S0106, MAPOLY0019S0040, MAPOLY0020S0069, MAPOLY0029S0099, MAPOLY0030S0020, MAPOLY0031S0066, MAPOLY0031S0083, MAPOLY0033S0143, MAPOLY0035S0099, MAPOLY0038S0027, MAPOLY0041S0101, MAPOLY0043S0033, MAPOLY0048S0012, MAPOLY00…
GO:0006725	cellular aromatic compound metabolic process	1459	40	21.86	3e-05	0.00197	P	Mapoly0001s0378, Mapoly0003s0120, Mapoly0005s0130, Mapoly0005s0161, Mapoly0006s0078, Mapoly0006s0290, Mapoly0006s0301, Mapoly0009s0225, Mapoly0014s0096, Mapoly0014s0106, Mapoly0019s0040, Mapoly0020s0069, Mapoly0029s0099, Mapoly0030s0020, Mapoly0031s0066, Mapoly0031s0083, Mapoly0033s0143, Mapoly0035s0099, Mapoly0038s0027, Mapoly0041s0101, Mapoly0043s0033, Mapoly0048s0012, Mapoly0051s0023, Mapoly00…	MAPOLY0001S0378, MAPOLY0003S0120, MAPOLY0005S0130, MAPOLY0005S0161, MAPOLY0006S0078, MAPOLY0006S0290, MAPOLY0006S0301, MAPOLY0009S0225, MAPOLY0014S0096, MAPOLY0014S0106, MAPOLY0019S0040, MAPOLY0020S0069, MAPOLY0029S0099, MAPOLY0030S0020, MAPOLY0031S0066, MAPOLY0031S0083, MAPOLY0033S0143, MAPOLY0035S0099, MAPOLY0038S0027, MAPOLY0041S0101, MAPOLY0043S0033, MAPOLY0048S0012, MAPOLY0051S0023, MAPOLY00…
GO:0065003	macromolecular complex assembly	164	11	2.46	3e-05	0.00197	P	Mapoly0005s0130, Mapoly0016s0083, Mapoly0030s0095, Mapoly0046s0055, Mapoly0064s0049, Mapoly0080s0001, Mapoly0098s0023, Mapoly0101s0048, Mapoly0147s0033, Mapoly0151s0043, Mapoly0189s0010	MAPOLY0005S0130, MAPOLY0016S0083, MAPOLY0030S0095, MAPOLY0046S0055, MAPOLY0064S0049, MAPOLY0080S0001, MAPOLY0098S0023, MAPOLY0101S0048, MAPOLY0147S0033, MAPOLY0151S0043, MAPOLY0189S0010
GO:0045787	positive regulation of cell cycle	13	4	0.19	3.1e-05	0.002005	P	Mapoly0005s0216, Mapoly0101s0048, Mapoly0118s0019, Mapoly0189s0010	MAPOLY0005S0216, MAPOLY0101S0048, MAPOLY0118S0019, MAPOLY0189S0010
GO:0006928	movement of cell or subcellular component	62	7	0.93	3.4e-05	0.002166	P	Mapoly0001s0076, Mapoly0025s0108, Mapoly0030s0095, Mapoly0034s0119, Mapoly0060s0012, Mapoly0087s0035, Mapoly0098s0032	MAPOLY0001S0076, MAPOLY0025S0108, MAPOLY0030S0095, MAPOLY0034S0119, MAPOLY0060S0012, MAPOLY0087S0035, MAPOLY0098S0032
GO:0006302	double-strand break repair	43	6	0.64	3.8e-05	0.002386	P	Mapoly0005s0161, Mapoly0006s0301, Mapoly0009s0225, Mapoly0070s0053, Mapoly0080s0001, Mapoly0189s0010	MAPOLY0005S0161, MAPOLY0006S0301, MAPOLY0009S0225, MAPOLY0070S0053, MAPOLY0080S0001, MAPOLY0189S0010
GO:0071103	DNA conformation change	45	6	0.67	4.9e-05	0.003032	P	Mapoly0005s0130, Mapoly0022s0167, Mapoly0080s0001, Mapoly0101s0048, Mapoly0189s0010, Mapoly0189s0011	MAPOLY0005S0130, MAPOLY0022S0167, MAPOLY0080S0001, MAPOLY0101S0048, MAPOLY0189S0010, MAPOLY0189S0011
GO:0010564	regulation of cell cycle process	29	5	0.43	6.1e-05	0.00372	P	Mapoly0005s0216, Mapoly0031s0083, Mapoly0036s0153, Mapoly0118s0019, Mapoly0120s0004	MAPOLY0005S0216, MAPOLY0031S0083, MAPOLY0036S0153, MAPOLY0118S0019, MAPOLY0120S0004
GO:0007059	chromosome segregation	47	6	0.7	6.4e-05	0.003848	P	Mapoly0005s0161, Mapoly0007s0132, Mapoly0030s0020, Mapoly0036s0153, Mapoly0122s0062, Mapoly0189s0011	MAPOLY0005S0161, MAPOLY0007S0132, MAPOLY0030S0020, MAPOLY0036S0153, MAPOLY0122S0062, MAPOLY0189S0011
GO:0071822	protein complex subunit organization	180	11	2.7	7.1e-05	0.00421	P	Mapoly0016s0083, Mapoly0030s0095, Mapoly0046s0055, Mapoly0064s0049, Mapoly0066s0036, Mapoly0080s0001, Mapoly0098s0023, Mapoly0118s0019, Mapoly0147s0033, Mapoly0151s0043, Mapoly0189s0010	MAPOLY0016S0083, MAPOLY0030S0095, MAPOLY0046S0055, MAPOLY0064S0049, MAPOLY0066S0036, MAPOLY0080S0001, MAPOLY0098S0023, MAPOLY0118S0019, MAPOLY0147S0033, MAPOLY0151S0043, MAPOLY0189S0010
GO:0006349	regulation of gene expression by genetic imprinting	7	3	0.1	0.00011	0.006099	P	Mapoly0006s0078, Mapoly0038s0027, Mapoly0101s0048	MAPOLY0006S0078, MAPOLY0038S0027, MAPOLY0101S0048
GO:0032776	DNA methylation on cytosine	7	3	0.1	0.00011	0.006099	P	Mapoly0005s0130, Mapoly0038s0027, Mapoly0043s0033	MAPOLY0005S0130, MAPOLY0038S0027, MAPOLY0043S0033
GO:0051225	spindle assembly	7	3	0.1	0.00011	0.006099	P	Mapoly0016s0083, Mapoly0030s0095, Mapoly0098s0023	MAPOLY0016S0083, MAPOLY0030S0095, MAPOLY0098S0023
GO:0070507	regulation of microtubule cytoskeleton organization	7	3	0.1	0.00011	0.006099	P	Mapoly0064s0049, Mapoly0066s0036, Mapoly0118s0019	MAPOLY0064S0049, MAPOLY0066S0036, MAPOLY0118S0019
GO:0071514	genetic imprinting	7	3	0.1	0.00011	0.006099	P	Mapoly0006s0078, Mapoly0038s0027, Mapoly0101s0048	MAPOLY0006S0078, MAPOLY0038S0027, MAPOLY0101S0048
GO:0051302	regulation of cell division	34	5	0.51	0.00013	0.007115	P	Mapoly0006s0290, Mapoly0031s0083, Mapoly0036s0153, Mapoly0118s0019, Mapoly0120s0004	MAPOLY0006S0290, MAPOLY0031S0083, MAPOLY0036S0153, MAPOLY0118S0019, MAPOLY0120S0004
GO:0006310	DNA recombination	79	7	1.18	0.00016	0.008646	P	Mapoly0005s0161, Mapoly0006s0301, Mapoly0009s0225, Mapoly0070s0053, Mapoly0080s0001, Mapoly0120s0004, Mapoly0189s0010	MAPOLY0005S0161, MAPOLY0006S0301, MAPOLY0009S0225, MAPOLY0070S0053, MAPOLY0080S0001, MAPOLY0120S0004, MAPOLY0189S0010
GO:0043170	macromolecule metabolic process	2527	56	37.85	0.00017	0.009072	P	Mapoly0001s0378, Mapoly0003s0013, Mapoly0003s0120, Mapoly0004s0250, Mapoly0004s0253, Mapoly0005s0130, Mapoly0005s0161, Mapoly0005s0178, Mapoly0005s0216, Mapoly0006s0078, Mapoly0006s0290, Mapoly0006s0301, Mapoly0009s0112, Mapoly0009s0221, Mapoly0009s0225, Mapoly0014s0096, Mapoly0014s0106, Mapoly0015s0013, Mapoly0019s0040, Mapoly0020s0069, Mapoly0029s0099, Mapoly0030s0020, Mapoly0031s0066, Mapoly00…	MAPOLY0001S0378, MAPOLY0003S0013, MAPOLY0003S0120, MAPOLY0004S0250, MAPOLY0004S0253, MAPOLY0005S0130, MAPOLY0005S0161, MAPOLY0005S0178, MAPOLY0005S0216, MAPOLY0006S0078, MAPOLY0006S0290, MAPOLY0006S0301, MAPOLY0009S0112, MAPOLY0009S0221, MAPOLY0009S0225, MAPOLY0014S0096, MAPOLY0014S0106, MAPOLY0015S0013, MAPOLY0019S0040, MAPOLY0020S0069, MAPOLY0029S0099, MAPOLY0030S0020, MAPOLY0031S0066, MAPOLY00…
GO:0044085	cellular component biogenesis	429	17	6.43	0.00019	0.01001	P	Mapoly0001s0076, Mapoly0004s0253, Mapoly0005s0130, Mapoly0005s0161, Mapoly0016s0083, Mapoly0030s0095, Mapoly0046s0055, Mapoly0064s0049, Mapoly0065s0033, Mapoly0072s0051, Mapoly0080s0001, Mapoly0098s0023, Mapoly0101s0048, Mapoly0118s0019, Mapoly0147s0033, Mapoly0151s0043, Mapoly0189s0010	MAPOLY0001S0076, MAPOLY0004S0253, MAPOLY0005S0130, MAPOLY0005S0161, MAPOLY0016S0083, MAPOLY0030S0095, MAPOLY0046S0055, MAPOLY0064S0049, MAPOLY0065S0033, MAPOLY0072S0051, MAPOLY0080S0001, MAPOLY0098S0023, MAPOLY0101S0048, MAPOLY0118S0019, MAPOLY0147S0033, MAPOLY0151S0043, MAPOLY0189S0010
GO:0010424	DNA methylation on cytosine within a CG sequence	2	2	0.03	0.00022	0.01132	P	Mapoly0005s0130, Mapoly0038s0027	MAPOLY0005S0130, MAPOLY0038S0027
GO:0016572	histone phosphorylation	2	2	0.03	0.00022	0.01132	P	Mapoly0081s0060, Mapoly0101s0065	MAPOLY0081S0060, MAPOLY0101S0065
GO:0033554	cellular response to stress	315	14	4.72	0.00023	0.01169	P	Mapoly0001s0378, Mapoly0005s0161, Mapoly0006s0301, Mapoly0009s0225, Mapoly0030s0020, Mapoly0051s0023, Mapoly0070s0053, Mapoly0071s0039, Mapoly0075s0032, Mapoly0080s0001, Mapoly0109s0009, Mapoly0120s0004, Mapoly0154s0015, Mapoly0189s0010	MAPOLY0001S0378, MAPOLY0005S0161, MAPOLY0006S0301, MAPOLY0009S0225, MAPOLY0030S0020, MAPOLY0051S0023, MAPOLY0070S0053, MAPOLY0071S0039, MAPOLY0075S0032, MAPOLY0080S0001, MAPOLY0109S0009, MAPOLY0120S0004, MAPOLY0154S0015, MAPOLY0189S0010
GO:0006461	protein complex assembly	141	9	2.11	0.00024	0.01205	P	Mapoly0016s0083, Mapoly0030s0095, Mapoly0046s0055, Mapoly0064s0049, Mapoly0080s0001, Mapoly0098s0023, Mapoly0147s0033, Mapoly0151s0043, Mapoly0189s0010	MAPOLY0016S0083, MAPOLY0030S0095, MAPOLY0046S0055, MAPOLY0064S0049, MAPOLY0080S0001, MAPOLY0098S0023, MAPOLY0147S0033, MAPOLY0151S0043, MAPOLY0189S0010
GO:2000026	regulation of multicellular organismal development	174	10	2.61	0.00026	0.01276	P	Mapoly0006s0078, Mapoly0006s0290, Mapoly0022s0101, Mapoly0038s0027, Mapoly0047s0105, Mapoly0070s0093, Mapoly0101s0048, Mapoly0116s0041, Mapoly0162s0020, Mapoly0189s0010	MAPOLY0006S0078, MAPOLY0006S0290, MAPOLY0022S0101, MAPOLY0038S0027, MAPOLY0047S0105, MAPOLY0070S0093, MAPOLY0101S0048, MAPOLY0116S0041, MAPOLY0162S0020, MAPOLY0189S0010
GO:0008283	cell proliferation	39	5	0.58	0.00026	0.01276	P	Mapoly0031s0083, Mapoly0064s0049, Mapoly0080s0001, Mapoly0101s0048, Mapoly0189s0010	MAPOLY0031S0083, MAPOLY0064S0049, MAPOLY0080S0001, MAPOLY0101S0048, MAPOLY0189S0010
GO:0070271	protein complex biogenesis	143	9	2.14	0.00027	0.0131	P	Mapoly0016s0083, Mapoly0030s0095, Mapoly0046s0055, Mapoly0064s0049, Mapoly0080s0001, Mapoly0098s0023, Mapoly0147s0033, Mapoly0151s0043, Mapoly0189s0010	MAPOLY0016S0083, MAPOLY0030S0095, MAPOLY0046S0055, MAPOLY0064S0049, MAPOLY0080S0001, MAPOLY0098S0023, MAPOLY0147S0033, MAPOLY0151S0043, MAPOLY0189S0010
GO:0032886	regulation of microtubule-based process	10	3	0.15	0.00036	0.01727	P	Mapoly0064s0049, Mapoly0066s0036, Mapoly0118s0019	MAPOLY0064S0049, MAPOLY0066S0036, MAPOLY0118S0019
GO:0009059	macromolecule biosynthetic process	927	27	13.89	0.00038	0.01783	P	Mapoly0003s0120, Mapoly0004s0253, Mapoly0005s0130, Mapoly0006s0290, Mapoly0006s0301, Mapoly0014s0096, Mapoly0019s0040, Mapoly0020s0069, Mapoly0029s0099, Mapoly0030s0020, Mapoly0031s0066, Mapoly0031s0083, Mapoly0033s0143, Mapoly0035s0099, Mapoly0041s0101, Mapoly0048s0012, Mapoly0052s0086, Mapoly0064s0110, Mapoly0068s0001, Mapoly0070s0053, Mapoly0074s0011, Mapoly0075s0032, Mapoly0095s0052, Mapoly01…	MAPOLY0003S0120, MAPOLY0004S0253, MAPOLY0005S0130, MAPOLY0006S0290, MAPOLY0006S0301, MAPOLY0014S0096, MAPOLY0019S0040, MAPOLY0020S0069, MAPOLY0029S0099, MAPOLY0030S0020, MAPOLY0031S0066, MAPOLY0031S0083, MAPOLY0033S0143, MAPOLY0035S0099, MAPOLY0041S0101, MAPOLY0048S0012, MAPOLY0052S0086, MAPOLY0064S0110, MAPOLY0068S0001, MAPOLY0070S0053, MAPOLY0074S0011, MAPOLY0075S0032, MAPOLY0095S0052, MAPOLY01…
GO:0051239	regulation of multicellular organismal process	183	10	2.74	0.00038	0.01783	P	Mapoly0006s0078, Mapoly0006s0290, Mapoly0022s0101, Mapoly0038s0027, Mapoly0047s0105, Mapoly0070s0093, Mapoly0101s0048, Mapoly0116s0041, Mapoly0162s0020, Mapoly0189s0010	MAPOLY0006S0078, MAPOLY0006S0290, MAPOLY0022S0101, MAPOLY0038S0027, MAPOLY0047S0105, MAPOLY0070S0093, MAPOLY0101S0048, MAPOLY0116S0041, MAPOLY0162S0020, MAPOLY0189S0010
GO:0031497	chromatin assembly	24	4	0.36	0.0004	0.01856	P	Mapoly0005s0130, Mapoly0080s0001, Mapoly0101s0048, Mapoly0189s0010	MAPOLY0005S0130, MAPOLY0080S0001, MAPOLY0101S0048, MAPOLY0189S0010
GO:0034641	cellular nitrogen compound metabolic process	1694	41	25.38	0.00043	0.01974	P	Mapoly0001s0321, Mapoly0001s0378, Mapoly0003s0120, Mapoly0005s0130, Mapoly0005s0161, Mapoly0006s0078, Mapoly0006s0290, Mapoly0006s0301, Mapoly0009s0225, Mapoly0014s0096, Mapoly0014s0106, Mapoly0019s0040, Mapoly0020s0069, Mapoly0029s0099, Mapoly0030s0020, Mapoly0031s0066, Mapoly0031s0083, Mapoly0033s0143, Mapoly0035s0099, Mapoly0038s0027, Mapoly0041s0101, Mapoly0043s0033, Mapoly0048s0012, Mapoly00…	MAPOLY0001S0321, MAPOLY0001S0378, MAPOLY0003S0120, MAPOLY0005S0130, MAPOLY0005S0161, MAPOLY0006S0078, MAPOLY0006S0290, MAPOLY0006S0301, MAPOLY0009S0225, MAPOLY0014S0096, MAPOLY0014S0106, MAPOLY0019S0040, MAPOLY0020S0069, MAPOLY0029S0099, MAPOLY0030S0020, MAPOLY0031S0066, MAPOLY0031S0083, MAPOLY0033S0143, MAPOLY0035S0099, MAPOLY0038S0027, MAPOLY0041S0101, MAPOLY0043S0033, MAPOLY0048S0012, MAPOLY00…
GO:0006333	chromatin assembly or disassembly	25	4	0.37	0.00047	0.02134	P	Mapoly0005s0130, Mapoly0080s0001, Mapoly0101s0048, Mapoly0189s0010	MAPOLY0005S0130, MAPOLY0080S0001, MAPOLY0101S0048, MAPOLY0189S0010
GO:0051783	regulation of nuclear division	11	3	0.16	0.00049	0.02202	P	Mapoly0031s0083, Mapoly0036s0153, Mapoly0120s0004	MAPOLY0031S0083, MAPOLY0036S0153, MAPOLY0120S0004
GO:0006305	DNA alkylation	26	4	0.39	0.00055	0.02421	P	Mapoly0005s0130, Mapoly0029s0099, Mapoly0038s0027, Mapoly0043s0033	MAPOLY0005S0130, MAPOLY0029S0099, MAPOLY0038S0027, MAPOLY0043S0033
GO:0006306	DNA methylation	26	4	0.39	0.00055	0.02421	P	Mapoly0005s0130, Mapoly0029s0099, Mapoly0038s0027, Mapoly0043s0033	MAPOLY0005S0130, MAPOLY0029S0099, MAPOLY0038S0027, MAPOLY0043S0033
GO:0044260	cellular macromolecule metabolic process	2264	50	33.92	0.00064	0.02788	P	Mapoly0001s0378, Mapoly0003s0013, Mapoly0003s0120, Mapoly0004s0253, Mapoly0005s0130, Mapoly0005s0161, Mapoly0005s0216, Mapoly0006s0078, Mapoly0006s0290, Mapoly0006s0301, Mapoly0009s0221, Mapoly0009s0225, Mapoly0014s0096, Mapoly0014s0106, Mapoly0019s0040, Mapoly0020s0069, Mapoly0029s0099, Mapoly0030s0020, Mapoly0031s0066, Mapoly0031s0083, Mapoly0033s0143, Mapoly0035s0099, Mapoly0036s0153, Mapoly00…	MAPOLY0001S0378, MAPOLY0003S0013, MAPOLY0003S0120, MAPOLY0004S0253, MAPOLY0005S0130, MAPOLY0005S0161, MAPOLY0005S0216, MAPOLY0006S0078, MAPOLY0006S0290, MAPOLY0006S0301, MAPOLY0009S0221, MAPOLY0009S0225, MAPOLY0014S0096, MAPOLY0014S0106, MAPOLY0019S0040, MAPOLY0020S0069, MAPOLY0029S0099, MAPOLY0030S0020, MAPOLY0031S0066, MAPOLY0031S0083, MAPOLY0033S0143, MAPOLY0035S0099, MAPOLY0036S0153, MAPOLY00…
GO:0034645	cellular macromolecule biosynthetic process	914	26	13.69	0.00073	0.03148	P	Mapoly0003s0120, Mapoly0004s0253, Mapoly0005s0130, Mapoly0006s0290, Mapoly0006s0301, Mapoly0014s0096, Mapoly0019s0040, Mapoly0020s0069, Mapoly0029s0099, Mapoly0030s0020, Mapoly0031s0066, Mapoly0031s0083, Mapoly0033s0143, Mapoly0035s0099, Mapoly0041s0101, Mapoly0048s0012, Mapoly0052s0086, Mapoly0064s0110, Mapoly0068s0001, Mapoly0070s0053, Mapoly0075s0032, Mapoly0095s0052, Mapoly0119s0016, Mapoly01…	MAPOLY0003S0120, MAPOLY0004S0253, MAPOLY0005S0130, MAPOLY0006S0290, MAPOLY0006S0301, MAPOLY0014S0096, MAPOLY0019S0040, MAPOLY0020S0069, MAPOLY0029S0099, MAPOLY0030S0020, MAPOLY0031S0066, MAPOLY0031S0083, MAPOLY0033S0143, MAPOLY0035S0099, MAPOLY0041S0101, MAPOLY0048S0012, MAPOLY0052S0086, MAPOLY0064S0110, MAPOLY0068S0001, MAPOLY0070S0053, MAPOLY0075S0032, MAPOLY0095S0052, MAPOLY0119S0016, MAPOLY01…
GO:0031109	microtubule polymerization or depolymerization	13	3	0.19	0.00084	0.03516	P	Mapoly0046s0055, Mapoly0064s0049, Mapoly0066s0036	MAPOLY0046S0055, MAPOLY0064S0049, MAPOLY0066S0036
GO:0031122	cytoplasmic microtubule organization	13	3	0.19	0.00084	0.03516	P	Mapoly0046s0055, Mapoly0064s0049, Mapoly0066s0036	MAPOLY0046S0055, MAPOLY0064S0049, MAPOLY0066S0036
GO:0044772	mitotic cell cycle phase transition	13	3	0.19	0.00084	0.03516	P	Mapoly0005s0216, Mapoly0036s0153, Mapoly0047s0105	MAPOLY0005S0216, MAPOLY0036S0153, MAPOLY0047S0105
GO:0033044	regulation of chromosome organization	30	4	0.45	0.00096	0.03979	P	Mapoly0005s0130, Mapoly0029s0099, Mapoly0036s0153, Mapoly0043s0033	MAPOLY0005S0130, MAPOLY0029S0099, MAPOLY0036S0153, MAPOLY0043S0033
GO:0050793	regulation of developmental process	206	10	3.09	0.00097	0.03982	P	Mapoly0006s0078, Mapoly0006s0290, Mapoly0022s0101, Mapoly0038s0027, Mapoly0047s0105, Mapoly0070s0093, Mapoly0101s0048, Mapoly0116s0041, Mapoly0162s0020, Mapoly0189s0010	MAPOLY0006S0078, MAPOLY0006S0290, MAPOLY0022S0101, MAPOLY0038S0027, MAPOLY0047S0105, MAPOLY0070S0093, MAPOLY0101S0048, MAPOLY0116S0041, MAPOLY0162S0020, MAPOLY0189S0010
GO:0048731	system development	639	20	9.57	0.00108	0.04349	P	Mapoly0004s0250, Mapoly0006s0078, Mapoly0006s0290, Mapoly0022s0101, Mapoly0031s0083, Mapoly0033s0143, Mapoly0038s0027, Mapoly0046s0055, Mapoly0047s0105, Mapoly0048s0012, Mapoly0053s0030, Mapoly0064s0049, Mapoly0066s0107, Mapoly0070s0093, Mapoly0074s0011, Mapoly0080s0001, Mapoly0101s0048, Mapoly0162s0020, Mapoly0189s0010, Mapoly0189s0011	MAPOLY0004S0250, MAPOLY0006S0078, MAPOLY0006S0290, MAPOLY0022S0101, MAPOLY0031S0083, MAPOLY0033S0143, MAPOLY0038S0027, MAPOLY0046S0055, MAPOLY0047S0105, MAPOLY0048S0012, MAPOLY0053S0030, MAPOLY0064S0049, MAPOLY0066S0107, MAPOLY0070S0093, MAPOLY0074S0011, MAPOLY0080S0001, MAPOLY0101S0048, MAPOLY0162S0020, MAPOLY0189S0010, MAPOLY0189S0011
GO:0006304	DNA modification	31	4	0.46	0.00109	0.04349	P	Mapoly0005s0130, Mapoly0029s0099, Mapoly0038s0027, Mapoly0043s0033	MAPOLY0005S0130, MAPOLY0029S0099, MAPOLY0038S0027, MAPOLY0043S0033
GO:0044728	DNA methylation or demethylation	31	4	0.46	0.00109	0.04349	P	Mapoly0005s0130, Mapoly0029s0099, Mapoly0038s0027, Mapoly0043s0033	MAPOLY0005S0130, MAPOLY0029S0099, MAPOLY0038S0027, MAPOLY0043S0033
GO:2000241	regulation of reproductive process	80	6	1.2	0.0012	0.04743	P	Mapoly0006s0078, Mapoly0006s0290, Mapoly0038s0027, Mapoly0070s0093, Mapoly0101s0048, Mapoly0116s0041	MAPOLY0006S0078, MAPOLY0006S0290, MAPOLY0038S0027, MAPOLY0070S0093, MAPOLY0101S0048, MAPOLY0116S0041
GO:0000819	sister chromatid segregation	15	3	0.22	0.0013	0.04993	P	Mapoly0007s0132, Mapoly0036s0153, Mapoly0189s0011	MAPOLY0007S0132, MAPOLY0036S0153, MAPOLY0189S0011
GO:0007062	sister chromatid cohesion	15	3	0.22	0.0013	0.04993	P	Mapoly0007s0132, Mapoly0030s0020, Mapoly0122s0062	MAPOLY0007S0132, MAPOLY0030S0020, MAPOLY0122S0062
GO:0044770	cell cycle phase transition	15	3	0.22	0.0013	0.04993	P	Mapoly0005s0216, Mapoly0036s0153, Mapoly0047s0105	MAPOLY0005S0216, MAPOLY0036S0153, MAPOLY0047S0105
GO:0040020	regulation of meiotic nuclear division	4	2	0.06	0.00131	0.04993	P	Mapoly0031s0083, Mapoly0120s0004	MAPOLY0031S0083, MAPOLY0120S0004
GO:0048522	positive regulation of cellular process	179	9	2.68	0.00137	0.05176	P	Mapoly0005s0130, Mapoly0005s0216, Mapoly0019s0040, Mapoly0031s0083, Mapoly0043s0033, Mapoly0064s0049, Mapoly0101s0048, Mapoly0118s0019, Mapoly0189s0010	MAPOLY0005S0130, MAPOLY0005S0216, MAPOLY0019S0040, MAPOLY0031S0083, MAPOLY0043S0033, MAPOLY0064S0049, MAPOLY0101S0048, MAPOLY0118S0019, MAPOLY0189S0010
GO:0016569	covalent chromatin modification	58	5	0.87	0.00167	0.06236	P	Mapoly0005s0130, Mapoly0006s0078, Mapoly0043s0033, Mapoly0081s0060, Mapoly0101s0065	MAPOLY0005S0130, MAPOLY0006S0078, MAPOLY0043S0033, MAPOLY0081S0060, MAPOLY0101S0065
GO:0006807	nitrogen compound metabolic process	1924	43	28.82	0.00168	0.06236	P	Mapoly0001s0158, Mapoly0001s0321, Mapoly0001s0378, Mapoly0003s0120, Mapoly0005s0130, Mapoly0005s0161, Mapoly0006s0078, Mapoly0006s0290, Mapoly0006s0301, Mapoly0009s0225, Mapoly0014s0096, Mapoly0014s0106, Mapoly0019s0040, Mapoly0020s0069, Mapoly0029s0099, Mapoly0030s0020, Mapoly0031s0066, Mapoly0031s0083, Mapoly0033s0143, Mapoly0035s0099, Mapoly0038s0027, Mapoly0041s0101, Mapoly0043s0033, Mapoly00…	MAPOLY0001S0158, MAPOLY0001S0321, MAPOLY0001S0378, MAPOLY0003S0120, MAPOLY0005S0130, MAPOLY0005S0161, MAPOLY0006S0078, MAPOLY0006S0290, MAPOLY0006S0301, MAPOLY0009S0225, MAPOLY0014S0096, MAPOLY0014S0106, MAPOLY0019S0040, MAPOLY0020S0069, MAPOLY0029S0099, MAPOLY0030S0020, MAPOLY0031S0066, MAPOLY0031S0083, MAPOLY0033S0143, MAPOLY0035S0099, MAPOLY0038S0027, MAPOLY0041S0101, MAPOLY0043S0033, MAPOLY00…
GO:0044702	single organism reproductive process	431	15	6.46	0.00176	0.06477	P	Mapoly0004s0250, Mapoly0006s0078, Mapoly0031s0083, Mapoly0033s0143, Mapoly0038s0027, Mapoly0048s0012, Mapoly0053s0030, Mapoly0066s0107, Mapoly0070s0093, Mapoly0072s0051, Mapoly0074s0011, Mapoly0101s0048, Mapoly0116s0041, Mapoly0148s0007, Mapoly0189s0011	MAPOLY0004S0250, MAPOLY0006S0078, MAPOLY0031S0083, MAPOLY0033S0143, MAPOLY0038S0027, MAPOLY0048S0012, MAPOLY0053S0030, MAPOLY0066S0107, MAPOLY0070S0093, MAPOLY0072S0051, MAPOLY0074S0011, MAPOLY0101S0048, MAPOLY0116S0041, MAPOLY0148S0007, MAPOLY0189S0011
GO:0044699	single-organism process	4114	76	61.63	0.00187	0.06823	P	Mapoly0001s0076, Mapoly0001s0158, Mapoly0001s0321, Mapoly0001s0378, Mapoly0001s0399, Mapoly0004s0250, Mapoly0004s0253, Mapoly0005s0130, Mapoly0005s0161, Mapoly0005s0216, Mapoly0006s0078, Mapoly0006s0290, Mapoly0006s0301, Mapoly0007s0132, Mapoly0009s0225, Mapoly0011s0178, Mapoly0014s0021, Mapoly0014s0106, Mapoly0016s0083, Mapoly0020s0034, Mapoly0021s0140, Mapoly0022s0101, Mapoly0022s0167, Mapoly00…	MAPOLY0001S0076, MAPOLY0001S0158, MAPOLY0001S0321, MAPOLY0001S0378, MAPOLY0001S0399, MAPOLY0004S0250, MAPOLY0004S0253, MAPOLY0005S0130, MAPOLY0005S0161, MAPOLY0005S0216, MAPOLY0006S0078, MAPOLY0006S0290, MAPOLY0006S0301, MAPOLY0007S0132, MAPOLY0009S0225, MAPOLY0011S0178, MAPOLY0014S0021, MAPOLY0014S0106, MAPOLY0016S0083, MAPOLY0020S0034, MAPOLY0021S0140, MAPOLY0022S0101, MAPOLY0022S0167, MAPOLY00…
GO:0007346	regulation of mitotic cell cycle	17	3	0.25	0.00191	0.0691	P	Mapoly0005s0216, Mapoly0036s0153, Mapoly0118s0019	MAPOLY0005S0216, MAPOLY0036S0153, MAPOLY0118S0019
GO:0003006	developmental process involved in reproduction	482	16	7.22	0.002	0.07175	P	Mapoly0004s0250, Mapoly0006s0078, Mapoly0006s0290, Mapoly0031s0083, Mapoly0033s0143, Mapoly0038s0027, Mapoly0048s0012, Mapoly0053s0030, Mapoly0066s0107, Mapoly0070s0093, Mapoly0072s0051, Mapoly0074s0011, Mapoly0101s0048, Mapoly0116s0041, Mapoly0148s0007, Mapoly0189s0011	MAPOLY0004S0250, MAPOLY0006S0078, MAPOLY0006S0290, MAPOLY0031S0083, MAPOLY0033S0143, MAPOLY0038S0027, MAPOLY0048S0012, MAPOLY0053S0030, MAPOLY0066S0107, MAPOLY0070S0093, MAPOLY0072S0051, MAPOLY0074S0011, MAPOLY0101S0048, MAPOLY0116S0041, MAPOLY0148S0007, MAPOLY0189S0011
GO:0006301	postreplication repair	5	2	0.07	0.00216	0.07497	P	Mapoly0030s0020, Mapoly0075s0032	MAPOLY0030S0020, MAPOLY0075S0032
GO:0007349	cellularization	5	2	0.07	0.00216	0.07497	P	Mapoly0025s0108, Mapoly0072s0051	MAPOLY0025S0108, MAPOLY0072S0051
GO:0030261	chromosome condensation	5	2	0.07	0.00216	0.07497	P	Mapoly0022s0167, Mapoly0189s0011	MAPOLY0022S0167, MAPOLY0189S0011
GO:0051445	regulation of meiotic cell cycle	5	2	0.07	0.00216	0.07497	P	Mapoly0031s0083, Mapoly0120s0004	MAPOLY0031S0083, MAPOLY0120S0004
GO:0040029	regulation of gene expression, epigenetic	90	6	1.35	0.0022	0.07574	P	Mapoly0005s0130, Mapoly0006s0078, Mapoly0029s0099, Mapoly0038s0027, Mapoly0043s0033, Mapoly0101s0048	MAPOLY0005S0130, MAPOLY0006S0078, MAPOLY0029S0099, MAPOLY0038S0027, MAPOLY0043S0033, MAPOLY0101S0048
GO:0060968	regulation of gene silencing	18	3	0.27	0.00226	0.07718	P	Mapoly0005s0130, Mapoly0029s0099, Mapoly0043s0033	MAPOLY0005S0130, MAPOLY0029S0099, MAPOLY0043S0033
GO:0098813	nuclear chromosome segregation	38	4	0.57	0.00237	0.0803	P	Mapoly0005s0161, Mapoly0007s0132, Mapoly0036s0153, Mapoly0189s0011	MAPOLY0005S0161, MAPOLY0007S0132, MAPOLY0036S0153, MAPOLY0189S0011
GO:0010639	negative regulation of organelle organization	19	3	0.28	0.00266	0.08803	P	Mapoly0036s0153, Mapoly0066s0036, Mapoly0120s0004	MAPOLY0036S0153, MAPOLY0066S0036, MAPOLY0120S0004
GO:1902275	regulation of chromatin organization	19	3	0.28	0.00266	0.08803	P	Mapoly0005s0130, Mapoly0029s0099, Mapoly0043s0033	MAPOLY0005S0130, MAPOLY0029S0099, MAPOLY0043S0033
GO:1903308	regulation of chromatin modification	19	3	0.28	0.00266	0.08803	P	Mapoly0005s0130, Mapoly0029s0099, Mapoly0043s0033	MAPOLY0005S0130, MAPOLY0029S0099, MAPOLY0043S0033
GO:0048316	seed development	240	10	3.6	0.00303	0.0995	P	Mapoly0004s0250, Mapoly0006s0078, Mapoly0031s0083, Mapoly0033s0143, Mapoly0038s0027, Mapoly0053s0030, Mapoly0066s0107, Mapoly0070s0093, Mapoly0101s0048, Mapoly0189s0011	MAPOLY0004S0250, MAPOLY0006S0078, MAPOLY0031S0083, MAPOLY0033S0143, MAPOLY0038S0027, MAPOLY0053S0030, MAPOLY0066S0107, MAPOLY0070S0093, MAPOLY0101S0048, MAPOLY0189S0011
GO:0051129	negative regulation of cellular component organization	20	3	0.3	0.00309	0.09993	P	Mapoly0036s0153, Mapoly0066s0036, Mapoly0120s0004	MAPOLY0036S0153, MAPOLY0066S0036, MAPOLY0120S0004
GO:0051493	regulation of cytoskeleton organization	20	3	0.3	0.00309	0.09993	P	Mapoly0064s0049, Mapoly0066s0036, Mapoly0118s0019	MAPOLY0064S0049, MAPOLY0066S0036, MAPOLY0118S0019
GO:0000086	G2/M transition of mitotic cell cycle	6	2	0.09	0.00321	0.1	P	Mapoly0005s0216, Mapoly0047s0105	MAPOLY0005S0216, MAPOLY0047S0105
GO:0031110	regulation of microtubule polymerization or depolymerization	6	2	0.09	0.00321	0.1	P	Mapoly0064s0049, Mapoly0066s0036	MAPOLY0064S0049, MAPOLY0066S0036
GO:0051784	negative regulation of nuclear division	6	2	0.09	0.00321	0.1	P	Mapoly0036s0153, Mapoly0120s0004	MAPOLY0036S0153, MAPOLY0120S0004
GO:0080188	RNA-directed DNA methylation	6	2	0.09	0.00321	0.1	P	Mapoly0029s0099, Mapoly0043s0033	MAPOLY0029S0099, MAPOLY0043S0033
GO:1903310	positive regulation of chromatin modification	6	2	0.09	0.00321	0.1	P	Mapoly0005s0130, Mapoly0043s0033	MAPOLY0005S0130, MAPOLY0043S0033
GO:0022414	reproductive process	509	16	7.62	0.00346	0.107	P	Mapoly0004s0250, Mapoly0006s0078, Mapoly0006s0290, Mapoly0031s0083, Mapoly0033s0143, Mapoly0038s0027, Mapoly0048s0012, Mapoly0053s0030, Mapoly0066s0107, Mapoly0070s0093, Mapoly0072s0051, Mapoly0074s0011, Mapoly0101s0048, Mapoly0116s0041, Mapoly0148s0007, Mapoly0189s0011	MAPOLY0004S0250, MAPOLY0006S0078, MAPOLY0006S0290, MAPOLY0031S0083, MAPOLY0033S0143, MAPOLY0038S0027, MAPOLY0048S0012, MAPOLY0053S0030, MAPOLY0066S0107, MAPOLY0070S0093, MAPOLY0072S0051, MAPOLY0074S0011, MAPOLY0101S0048, MAPOLY0116S0041, MAPOLY0148S0007, MAPOLY0189S0011
GO:0009553	embryo sac development	69	5	1.03	0.0036	0.1106	P	Mapoly0025s0108, Mapoly0032s0042, Mapoly0046s0055, Mapoly0116s0041, Mapoly0118s0019	MAPOLY0025S0108, MAPOLY0032S0042, MAPOLY0046S0055, MAPOLY0116S0041, MAPOLY0118S0019
GO:0010154	fruit development	248	10	3.72	0.00384	0.1171	P	Mapoly0004s0250, Mapoly0006s0078, Mapoly0031s0083, Mapoly0033s0143, Mapoly0038s0027, Mapoly0053s0030, Mapoly0066s0107, Mapoly0070s0093, Mapoly0101s0048, Mapoly0189s0011	MAPOLY0004S0250, MAPOLY0006S0078, MAPOLY0031S0083, MAPOLY0033S0143, MAPOLY0038S0027, MAPOLY0053S0030, MAPOLY0066S0107, MAPOLY0070S0093, MAPOLY0101S0048, MAPOLY0189S0011
GO:0050789	regulation of biological process	1138	28	17.05	0.00411	0.1244	P	Mapoly0005s0130, Mapoly0005s0216, Mapoly0006s0078, Mapoly0006s0290, Mapoly0011s0178, Mapoly0015s0013, Mapoly0019s0040, Mapoly0021s0140, Mapoly0022s0101, Mapoly0029s0099, Mapoly0031s0083, Mapoly0036s0153, Mapoly0038s0027, Mapoly0041s0101, Mapoly0043s0033, Mapoly0047s0105, Mapoly0048s0012, Mapoly0052s0086, Mapoly0064s0049, Mapoly0066s0036, Mapoly0070s0093, Mapoly0075s0032, Mapoly0101s0048, Mapoly01…	MAPOLY0005S0130, MAPOLY0005S0216, MAPOLY0006S0078, MAPOLY0006S0290, MAPOLY0011S0178, MAPOLY0015S0013, MAPOLY0019S0040, MAPOLY0021S0140, MAPOLY0022S0101, MAPOLY0029S0099, MAPOLY0031S0083, MAPOLY0036S0153, MAPOLY0038S0027, MAPOLY0041S0101, MAPOLY0043S0033, MAPOLY0047S0105, MAPOLY0048S0012, MAPOLY0052S0086, MAPOLY0064S0049, MAPOLY0066S0036, MAPOLY0070S0093, MAPOLY0075S0032, MAPOLY0101S0048, MAPOLY01…
GO:0044839	cell cycle G2/M phase transition	7	2	0.1	0.00444	0.1325	P	Mapoly0005s0216, Mapoly0047s0105	MAPOLY0005S0216, MAPOLY0047S0105
GO:0080050	regulation of seed development	7	2	0.1	0.00444	0.1325	P	Mapoly0006s0078, Mapoly0070s0093	MAPOLY0006S0078, MAPOLY0070S0093
GO:0009744	response to sucrose	23	3	0.34	0.00465	0.1369	P	Mapoly0031s0066, Mapoly0041s0101, Mapoly0177s0008	MAPOLY0031S0066, MAPOLY0041S0101, MAPOLY0177S0008
GO:0034285	response to disaccharide	23	3	0.34	0.00465	0.1369	P	Mapoly0031s0066, Mapoly0041s0101, Mapoly0177s0008	MAPOLY0031S0066, MAPOLY0041S0101, MAPOLY0177S0008
GO:0043414	macromolecule methylation	76	5	1.14	0.00545	0.1594	P	Mapoly0005s0130, Mapoly0006s0078, Mapoly0029s0099, Mapoly0038s0027, Mapoly0043s0033	MAPOLY0005S0130, MAPOLY0006S0078, MAPOLY0029S0099, MAPOLY0038S0027, MAPOLY0043S0033
GO:0048518	positive regulation of biological process	263	10	3.94	0.0058	0.1682	P	Mapoly0005s0130, Mapoly0005s0216, Mapoly0019s0040, Mapoly0029s0099, Mapoly0031s0083, Mapoly0043s0033, Mapoly0064s0049, Mapoly0101s0048, Mapoly0118s0019, Mapoly0189s0010	MAPOLY0005S0130, MAPOLY0005S0216, MAPOLY0019S0040, MAPOLY0029S0099, MAPOLY0031S0083, MAPOLY0043S0033, MAPOLY0064S0049, MAPOLY0101S0048, MAPOLY0118S0019, MAPOLY0189S0010
GO:0051782	negative regulation of cell division	8	2	0.12	0.00587	0.1682	P	Mapoly0036s0153, Mapoly0120s0004	MAPOLY0036S0153, MAPOLY0120S0004
GO:2001252	positive regulation of chromosome organization	8	2	0.12	0.00587	0.1682	P	Mapoly0005s0130, Mapoly0043s0033	MAPOLY0005S0130, MAPOLY0043S0033
GO:0009933	meristem structural organization	26	3	0.39	0.00661	0.1869	P	Mapoly0047s0105, Mapoly0080s0001, Mapoly0189s0010	MAPOLY0047S0105, MAPOLY0080S0001, MAPOLY0189S0010
GO:0065004	protein-DNA complex assembly	26	3	0.39	0.00661	0.1869	P	Mapoly0005s0130, Mapoly0080s0001, Mapoly0189s0010	MAPOLY0005S0130, MAPOLY0080S0001, MAPOLY0189S0010
GO:0071824	protein-DNA complex subunit organization	27	3	0.4	0.00735	0.2057	P	Mapoly0005s0130, Mapoly0080s0001, Mapoly0189s0010	MAPOLY0005S0130, MAPOLY0080S0001, MAPOLY0189S0010
GO:0007020	microtubule nucleation	9	2	0.13	0.00747	0.2057	P	Mapoly0046s0055, Mapoly0064s0049	MAPOLY0046S0055, MAPOLY0064S0049
GO:0031935	regulation of chromatin silencing	9	2	0.13	0.00747	0.2057	P	Mapoly0005s0130, Mapoly0029s0099	MAPOLY0005S0130, MAPOLY0029S0099
GO:0090068	positive regulation of cell cycle process	9	2	0.13	0.00747	0.2057	P	Mapoly0005s0216, Mapoly0118s0019	MAPOLY0005S0216, MAPOLY0118S0019
GO:0010638	positive regulation of organelle organization	28	3	0.42	0.00815	0.2216	P	Mapoly0005s0130, Mapoly0043s0033, Mapoly0064s0049	MAPOLY0005S0130, MAPOLY0043S0033, MAPOLY0064S0049
GO:0048532	anatomical structure arrangement	28	3	0.42	0.00815	0.2216	P	Mapoly0047s0105, Mapoly0080s0001, Mapoly0189s0010	MAPOLY0047S0105, MAPOLY0080S0001, MAPOLY0189S0010
GO:0048608	reproductive structure development	416	13	6.23	0.00884	0.2365	P	Mapoly0004s0250, Mapoly0006s0078, Mapoly0006s0290, Mapoly0031s0083, Mapoly0033s0143, Mapoly0038s0027, Mapoly0048s0012, Mapoly0053s0030, Mapoly0066s0107, Mapoly0070s0093, Mapoly0074s0011, Mapoly0101s0048, Mapoly0189s0011	MAPOLY0004S0250, MAPOLY0006S0078, MAPOLY0006S0290, MAPOLY0031S0083, MAPOLY0033S0143, MAPOLY0038S0027, MAPOLY0048S0012, MAPOLY0053S0030, MAPOLY0066S0107, MAPOLY0070S0093, MAPOLY0074S0011, MAPOLY0101S0048, MAPOLY0189S0011
GO:0061458	reproductive system development	416	13	6.23	0.00884	0.2365	P	Mapoly0004s0250, Mapoly0006s0078, Mapoly0006s0290, Mapoly0031s0083, Mapoly0033s0143, Mapoly0038s0027, Mapoly0048s0012, Mapoly0053s0030, Mapoly0066s0107, Mapoly0070s0093, Mapoly0074s0011, Mapoly0101s0048, Mapoly0189s0011	MAPOLY0004S0250, MAPOLY0006S0078, MAPOLY0006S0290, MAPOLY0031S0083, MAPOLY0033S0143, MAPOLY0038S0027, MAPOLY0048S0012, MAPOLY0053S0030, MAPOLY0066S0107, MAPOLY0070S0093, MAPOLY0074S0011, MAPOLY0101S0048, MAPOLY0189S0011
GO:0009561	megagametogenesis	29	3	0.43	0.00899	0.2365	P	Mapoly0025s0108, Mapoly0032s0042, Mapoly0116s0041	MAPOLY0025S0108, MAPOLY0032S0042, MAPOLY0116S0041
GO:0016570	histone modification	55	4	0.82	0.00902	0.2365	P	Mapoly0006s0078, Mapoly0043s0033, Mapoly0081s0060, Mapoly0101s0065	MAPOLY0006S0078, MAPOLY0043S0033, MAPOLY0081S0060, MAPOLY0101S0065
GO:0009790	embryo development	197	8	2.95	0.00915	0.2365	P	Mapoly0006s0290, Mapoly0031s0083, Mapoly0033s0143, Mapoly0038s0027, Mapoly0053s0030, Mapoly0066s0107, Mapoly0101s0048, Mapoly0189s0011	MAPOLY0006S0290, MAPOLY0031S0083, MAPOLY0033S0143, MAPOLY0038S0027, MAPOLY0053S0030, MAPOLY0066S0107, MAPOLY0101S0048, MAPOLY0189S0011
GO:0007140	male meiosis	10	2	0.15	0.00925	0.2365	P	Mapoly0006s0301, Mapoly0030s0095	MAPOLY0006S0301, MAPOLY0030S0095
GO:0009934	regulation of meristem structural organization	10	2	0.15	0.00925	0.2365	P	Mapoly0047s0105, Mapoly0189s0010	MAPOLY0047S0105, MAPOLY0189S0010
GO:0009960	endosperm development	10	2	0.15	0.00925	0.2365	P	Mapoly0006s0078, Mapoly0033s0143	MAPOLY0006S0078, MAPOLY0033S0143
GO:0010948	negative regulation of cell cycle process	10	2	0.15	0.00925	0.2365	P	Mapoly0036s0153, Mapoly0120s0004	MAPOLY0036S0153, MAPOLY0120S0004
GO:0046785	microtubule polymerization	10	2	0.15	0.00925	0.2365	P	Mapoly0046s0055, Mapoly0064s0049	MAPOLY0046S0055, MAPOLY0064S0049
GO:0009524	phragmoplast	29	11	0.49	4.2e-13	2.785e-10	C	Mapoly0001s0076, Mapoly0007s0134, Mapoly0025s0108, Mapoly0030s0095, Mapoly0032s0042, Mapoly0036s0153, Mapoly0064s0049, Mapoly0066s0036, Mapoly0072s0051, Mapoly0098s0023, Mapoly0147s0033	MAPOLY0001S0076, MAPOLY0007S0134, MAPOLY0025S0108, MAPOLY0030S0095, MAPOLY0032S0042, MAPOLY0036S0153, MAPOLY0064S0049, MAPOLY0066S0036, MAPOLY0072S0051, MAPOLY0098S0023, MAPOLY0147S0033
GO:0005819	spindle	34	11	0.57	3.2e-12	1.061e-09	C	Mapoly0007s0134, Mapoly0030s0095, Mapoly0032s0042, Mapoly0036s0153, Mapoly0064s0049, Mapoly0066s0036, Mapoly0072s0051, Mapoly0081s0060, Mapoly0098s0023, Mapoly0118s0019, Mapoly0147s0033	MAPOLY0007S0134, MAPOLY0030S0095, MAPOLY0032S0042, MAPOLY0036S0153, MAPOLY0064S0049, MAPOLY0066S0036, MAPOLY0072S0051, MAPOLY0081S0060, MAPOLY0098S0023, MAPOLY0118S0019, MAPOLY0147S0033
GO:0005634	nucleus	1071	47	17.92	6.1e-12	1.348e-09	C	Mapoly0003s0120, Mapoly0004s0250, Mapoly0005s0005, Mapoly0005s0130, Mapoly0005s0161, Mapoly0005s0216, Mapoly0006s0078, Mapoly0006s0290, Mapoly0007s0080, Mapoly0007s0132, Mapoly0007s0134, Mapoly0009s0112, Mapoly0014s0106, Mapoly0016s0083, Mapoly0019s0040, Mapoly0022s0167, Mapoly0029s0099, Mapoly0030s0020, Mapoly0030s0095, Mapoly0031s0066, Mapoly0031s0083, Mapoly0033s0143, Mapoly0036s0035, Mapoly00…	MAPOLY0003S0120, MAPOLY0004S0250, MAPOLY0005S0005, MAPOLY0005S0130, MAPOLY0005S0161, MAPOLY0005S0216, MAPOLY0006S0078, MAPOLY0006S0290, MAPOLY0007S0080, MAPOLY0007S0132, MAPOLY0007S0134, MAPOLY0009S0112, MAPOLY0014S0106, MAPOLY0016S0083, MAPOLY0019S0040, MAPOLY0022S0167, MAPOLY0029S0099, MAPOLY0030S0020, MAPOLY0030S0095, MAPOLY0031S0066, MAPOLY0031S0083, MAPOLY0033S0143, MAPOLY0036S0035, MAPOLY00…
GO:0015630	microtubule cytoskeleton	93	15	1.56	1.9e-11	3.149e-09	C	Mapoly0007s0134, Mapoly0016s0083, Mapoly0030s0095, Mapoly0031s0083, Mapoly0032s0042, Mapoly0036s0153, Mapoly0046s0055, Mapoly0064s0049, Mapoly0066s0036, Mapoly0072s0051, Mapoly0081s0060, Mapoly0098s0023, Mapoly0118s0019, Mapoly0147s0033, Mapoly0158s0010	MAPOLY0007S0134, MAPOLY0016S0083, MAPOLY0030S0095, MAPOLY0031S0083, MAPOLY0032S0042, MAPOLY0036S0153, MAPOLY0046S0055, MAPOLY0064S0049, MAPOLY0066S0036, MAPOLY0072S0051, MAPOLY0081S0060, MAPOLY0098S0023, MAPOLY0118S0019, MAPOLY0147S0033, MAPOLY0158S0010
GO:0044430	cytoskeletal part	106	15	1.77	1.3e-10	1.724e-08	C	Mapoly0007s0134, Mapoly0016s0083, Mapoly0030s0095, Mapoly0031s0083, Mapoly0032s0042, Mapoly0036s0153, Mapoly0046s0055, Mapoly0064s0049, Mapoly0066s0036, Mapoly0072s0051, Mapoly0081s0060, Mapoly0098s0023, Mapoly0118s0019, Mapoly0147s0033, Mapoly0158s0010	MAPOLY0007S0134, MAPOLY0016S0083, MAPOLY0030S0095, MAPOLY0031S0083, MAPOLY0032S0042, MAPOLY0036S0153, MAPOLY0046S0055, MAPOLY0064S0049, MAPOLY0066S0036, MAPOLY0072S0051, MAPOLY0081S0060, MAPOLY0098S0023, MAPOLY0118S0019, MAPOLY0147S0033, MAPOLY0158S0010
GO:0005856	cytoskeleton	109	15	1.82	2e-10	2.21e-08	C	Mapoly0007s0134, Mapoly0016s0083, Mapoly0030s0095, Mapoly0031s0083, Mapoly0032s0042, Mapoly0036s0153, Mapoly0046s0055, Mapoly0064s0049, Mapoly0066s0036, Mapoly0072s0051, Mapoly0081s0060, Mapoly0098s0023, Mapoly0118s0019, Mapoly0147s0033, Mapoly0158s0010	MAPOLY0007S0134, MAPOLY0016S0083, MAPOLY0030S0095, MAPOLY0031S0083, MAPOLY0032S0042, MAPOLY0036S0153, MAPOLY0046S0055, MAPOLY0064S0049, MAPOLY0066S0036, MAPOLY0072S0051, MAPOLY0081S0060, MAPOLY0098S0023, MAPOLY0118S0019, MAPOLY0147S0033, MAPOLY0158S0010
GO:0043234	protein complex	709	34	11.87	2.7e-09	2.557e-07	C	Mapoly0003s0120, Mapoly0005s0178, Mapoly0005s0216, Mapoly0006s0078, Mapoly0006s0290, Mapoly0007s0080, Mapoly0009s0112, Mapoly0009s0221, Mapoly0015s0013, Mapoly0016s0083, Mapoly0022s0101, Mapoly0030s0095, Mapoly0031s0066, Mapoly0031s0083, Mapoly0036s0153, Mapoly0043s0033, Mapoly0046s0055, Mapoly0064s0049, Mapoly0064s0110, Mapoly0065s0033, Mapoly0066s0036, Mapoly0080s0001, Mapoly0081s0060, Mapoly00…	MAPOLY0003S0120, MAPOLY0005S0178, MAPOLY0005S0216, MAPOLY0006S0078, MAPOLY0006S0290, MAPOLY0007S0080, MAPOLY0009S0112, MAPOLY0009S0221, MAPOLY0015S0013, MAPOLY0016S0083, MAPOLY0022S0101, MAPOLY0030S0095, MAPOLY0031S0066, MAPOLY0031S0083, MAPOLY0036S0153, MAPOLY0043S0033, MAPOLY0046S0055, MAPOLY0064S0049, MAPOLY0064S0110, MAPOLY0065S0033, MAPOLY0066S0036, MAPOLY0080S0001, MAPOLY0081S0060, MAPOLY00…
GO:0005874	microtubule	47	10	0.79	3.2e-09	2.652e-07	C	Mapoly0016s0083, Mapoly0030s0095, Mapoly0031s0083, Mapoly0036s0153, Mapoly0046s0055, Mapoly0064s0049, Mapoly0066s0036, Mapoly0081s0060, Mapoly0118s0019, Mapoly0158s0010	MAPOLY0016S0083, MAPOLY0030S0095, MAPOLY0031S0083, MAPOLY0036S0153, MAPOLY0046S0055, MAPOLY0064S0049, MAPOLY0066S0036, MAPOLY0081S0060, MAPOLY0118S0019, MAPOLY0158S0010
GO:0005694	chromosome	135	15	2.26	4.2e-09	3.014e-07	C	Mapoly0003s0120, Mapoly0005s0130, Mapoly0005s0161, Mapoly0006s0290, Mapoly0007s0080, Mapoly0007s0132, Mapoly0030s0020, Mapoly0031s0066, Mapoly0036s0153, Mapoly0043s0033, Mapoly0045s0061, Mapoly0051s0086, Mapoly0064s0110, Mapoly0177s0008, Mapoly0189s0011	MAPOLY0003S0120, MAPOLY0005S0130, MAPOLY0005S0161, MAPOLY0006S0290, MAPOLY0007S0080, MAPOLY0007S0132, MAPOLY0030S0020, MAPOLY0031S0066, MAPOLY0036S0153, MAPOLY0043S0033, MAPOLY0045S0061, MAPOLY0051S0086, MAPOLY0064S0110, MAPOLY0177S0008, MAPOLY0189S0011
GO:0043228	non-membrane-bounded organelle	649	32	10.86	5e-09	3.014e-07	C	Mapoly0003s0120, Mapoly0005s0130, Mapoly0005s0161, Mapoly0006s0290, Mapoly0007s0080, Mapoly0007s0132, Mapoly0007s0134, Mapoly0009s0112, Mapoly0014s0106, Mapoly0016s0083, Mapoly0030s0020, Mapoly0030s0095, Mapoly0031s0066, Mapoly0031s0083, Mapoly0032s0042, Mapoly0036s0153, Mapoly0043s0033, Mapoly0045s0061, Mapoly0046s0055, Mapoly0051s0086, Mapoly0064s0049, Mapoly0064s0110, Mapoly0065s0033, Mapoly00…	MAPOLY0003S0120, MAPOLY0005S0130, MAPOLY0005S0161, MAPOLY0006S0290, MAPOLY0007S0080, MAPOLY0007S0132, MAPOLY0007S0134, MAPOLY0009S0112, MAPOLY0014S0106, MAPOLY0016S0083, MAPOLY0030S0020, MAPOLY0030S0095, MAPOLY0031S0066, MAPOLY0031S0083, MAPOLY0032S0042, MAPOLY0036S0153, MAPOLY0043S0033, MAPOLY0045S0061, MAPOLY0046S0055, MAPOLY0051S0086, MAPOLY0064S0049, MAPOLY0064S0110, MAPOLY0065S0033, MAPOLY00…
GO:0043232	intracellular non-membrane-bounded organelle	649	32	10.86	5e-09	3.014e-07	C	Mapoly0003s0120, Mapoly0005s0130, Mapoly0005s0161, Mapoly0006s0290, Mapoly0007s0080, Mapoly0007s0132, Mapoly0007s0134, Mapoly0009s0112, Mapoly0014s0106, Mapoly0016s0083, Mapoly0030s0020, Mapoly0030s0095, Mapoly0031s0066, Mapoly0031s0083, Mapoly0032s0042, Mapoly0036s0153, Mapoly0043s0033, Mapoly0045s0061, Mapoly0046s0055, Mapoly0051s0086, Mapoly0064s0049, Mapoly0064s0110, Mapoly0065s0033, Mapoly00…	MAPOLY0003S0120, MAPOLY0005S0130, MAPOLY0005S0161, MAPOLY0006S0290, MAPOLY0007S0080, MAPOLY0007S0132, MAPOLY0007S0134, MAPOLY0009S0112, MAPOLY0014S0106, MAPOLY0016S0083, MAPOLY0030S0020, MAPOLY0030S0095, MAPOLY0031S0066, MAPOLY0031S0083, MAPOLY0032S0042, MAPOLY0036S0153, MAPOLY0043S0033, MAPOLY0045S0061, MAPOLY0046S0055, MAPOLY0051S0086, MAPOLY0064S0049, MAPOLY0064S0110, MAPOLY0065S0033, MAPOLY00…
GO:0044427	chromosomal part	92	12	1.54	2.8e-08	1.547e-06	C	Mapoly0003s0120, Mapoly0005s0130, Mapoly0006s0290, Mapoly0007s0080, Mapoly0030s0020, Mapoly0031s0066, Mapoly0036s0153, Mapoly0043s0033, Mapoly0045s0061, Mapoly0051s0086, Mapoly0064s0110, Mapoly0177s0008	MAPOLY0003S0120, MAPOLY0005S0130, MAPOLY0006S0290, MAPOLY0007S0080, MAPOLY0030S0020, MAPOLY0031S0066, MAPOLY0036S0153, MAPOLY0043S0033, MAPOLY0045S0061, MAPOLY0051S0086, MAPOLY0064S0110, MAPOLY0177S0008
GO:0032991	macromolecular complex	1007	36	16.85	1.8e-06	9.18e-05	C	Mapoly0003s0120, Mapoly0005s0178, Mapoly0005s0216, Mapoly0006s0078, Mapoly0006s0290, Mapoly0007s0080, Mapoly0009s0112, Mapoly0009s0221, Mapoly0015s0013, Mapoly0016s0083, Mapoly0022s0101, Mapoly0030s0020, Mapoly0030s0095, Mapoly0031s0066, Mapoly0031s0083, Mapoly0036s0153, Mapoly0043s0033, Mapoly0045s0061, Mapoly0046s0055, Mapoly0064s0049, Mapoly0064s0110, Mapoly0065s0033, Mapoly0066s0036, Mapoly00…	MAPOLY0003S0120, MAPOLY0005S0178, MAPOLY0005S0216, MAPOLY0006S0078, MAPOLY0006S0290, MAPOLY0007S0080, MAPOLY0009S0112, MAPOLY0009S0221, MAPOLY0015S0013, MAPOLY0016S0083, MAPOLY0022S0101, MAPOLY0030S0020, MAPOLY0030S0095, MAPOLY0031S0066, MAPOLY0031S0083, MAPOLY0036S0153, MAPOLY0043S0033, MAPOLY0045S0061, MAPOLY0046S0055, MAPOLY0064S0049, MAPOLY0064S0110, MAPOLY0065S0033, MAPOLY0066S0036, MAPOLY00…
GO:0044428	nuclear part	413	20	6.91	1.1e-05	0.0005209	C	Mapoly0003s0120, Mapoly0004s0250, Mapoly0005s0161, Mapoly0005s0216, Mapoly0006s0078, Mapoly0006s0290, Mapoly0007s0134, Mapoly0009s0112, Mapoly0014s0106, Mapoly0030s0020, Mapoly0043s0033, Mapoly0064s0110, Mapoly0065s0033, Mapoly0081s0060, Mapoly0101s0048, Mapoly0112s0002, Mapoly0119s0016, Mapoly0147s0033, Mapoly0151s0043, Mapoly0162s0020	MAPOLY0003S0120, MAPOLY0004S0250, MAPOLY0005S0161, MAPOLY0005S0216, MAPOLY0006S0078, MAPOLY0006S0290, MAPOLY0007S0134, MAPOLY0009S0112, MAPOLY0014S0106, MAPOLY0030S0020, MAPOLY0043S0033, MAPOLY0064S0110, MAPOLY0065S0033, MAPOLY0081S0060, MAPOLY0101S0048, MAPOLY0112S0002, MAPOLY0119S0016, MAPOLY0147S0033, MAPOLY0151S0043, MAPOLY0162S0020
GO:0000228	nuclear chromosome	32	6	0.54	1.2e-05	0.0005304	C	Mapoly0003s0120, Mapoly0005s0161, Mapoly0006s0290, Mapoly0030s0020, Mapoly0043s0033, Mapoly0064s0110	MAPOLY0003S0120, MAPOLY0005S0161, MAPOLY0006S0290, MAPOLY0030S0020, MAPOLY0043S0033, MAPOLY0064S0110
GO:0005876	spindle microtubule	10	4	0.17	1.4e-05	0.0005801	C	Mapoly0030s0095, Mapoly0036s0153, Mapoly0066s0036, Mapoly0118s0019	MAPOLY0030S0095, MAPOLY0036S0153, MAPOLY0066S0036, MAPOLY0118S0019
GO:0030894	replisome	4	3	0.07	1.8e-05	0.0006281	C	Mapoly0003s0120, Mapoly0006s0290, Mapoly0030s0020	MAPOLY0003S0120, MAPOLY0006S0290, MAPOLY0030S0020
GO:0043596	nuclear replication fork	4	3	0.07	1.8e-05	0.0006281	C	Mapoly0003s0120, Mapoly0006s0290, Mapoly0030s0020	MAPOLY0003S0120, MAPOLY0006S0290, MAPOLY0030S0020
GO:0043601	nuclear replisome	4	3	0.07	1.8e-05	0.0006281	C	Mapoly0003s0120, Mapoly0006s0290, Mapoly0030s0020	MAPOLY0003S0120, MAPOLY0006S0290, MAPOLY0030S0020
GO:0044454	nuclear chromosome part	24	5	0.4	3.9e-05	0.001293	C	Mapoly0003s0120, Mapoly0006s0290, Mapoly0030s0020, Mapoly0043s0033, Mapoly0064s0110	MAPOLY0003S0120, MAPOLY0006S0290, MAPOLY0030S0020, MAPOLY0043S0033, MAPOLY0064S0110
GO:0000808	origin recognition complex	5	3	0.08	4.4e-05	0.001326	C	Mapoly0031s0066, Mapoly0064s0110, Mapoly0177s0008	MAPOLY0031S0066, MAPOLY0064S0110, MAPOLY0177S0008
GO:0005657	replication fork	5	3	0.08	4.4e-05	0.001326	C	Mapoly0003s0120, Mapoly0006s0290, Mapoly0030s0020	MAPOLY0003S0120, MAPOLY0006S0290, MAPOLY0030S0020
GO:0000109	nucleotide-excision repair complex	2	2	0.03	0.00028	0.00663	C	Mapoly0003s0120, Mapoly0006s0290	MAPOLY0003S0120, MAPOLY0006S0290
GO:0005677	chromatin silencing complex	2	2	0.03	0.00028	0.00663	C	Mapoly0006s0078, Mapoly0101s0048	MAPOLY0006S0078, MAPOLY0101S0048
GO:0008622	epsilon DNA polymerase complex	2	2	0.03	0.00028	0.00663	C	Mapoly0003s0120, Mapoly0006s0290	MAPOLY0003S0120, MAPOLY0006S0290
GO:0033186	CAF-1 complex	2	2	0.03	0.00028	0.00663	C	Mapoly0080s0001, Mapoly0189s0010	MAPOLY0080S0001, MAPOLY0189S0010
GO:1990391	DNA repair complex	2	2	0.03	0.00028	0.00663	C	Mapoly0003s0120, Mapoly0006s0290	MAPOLY0003S0120, MAPOLY0006S0290
GO:0005938	cell cortex	20	4	0.33	0.00029	0.00663	C	Mapoly0031s0083, Mapoly0046s0055, Mapoly0064s0049, Mapoly0066s0036	MAPOLY0031S0083, MAPOLY0046S0055, MAPOLY0064S0049, MAPOLY0066S0036
GO:0098687	chromosomal region	20	4	0.33	0.00029	0.00663	C	Mapoly0005s0130, Mapoly0036s0153, Mapoly0043s0033, Mapoly0051s0086	MAPOLY0005S0130, MAPOLY0036S0153, MAPOLY0043S0033, MAPOLY0051S0086
GO:0010005	cortical microtubule, transverse to long axis	3	2	0.05	0.00082	0.01754	C	Mapoly0031s0083, Mapoly0064s0049	MAPOLY0031S0083, MAPOLY0064S0049
GO:0042575	DNA polymerase complex	3	2	0.05	0.00082	0.01754	C	Mapoly0003s0120, Mapoly0006s0290	MAPOLY0003S0120, MAPOLY0006S0290
GO:0000775	chromosome, centromeric region	13	3	0.22	0.00115	0.02383	C	Mapoly0036s0153, Mapoly0043s0033, Mapoly0051s0086	MAPOLY0036S0153, MAPOLY0043S0033, MAPOLY0051S0086
GO:0005828	kinetochore microtubule	4	2	0.07	0.00163	0.03275	C	Mapoly0036s0153, Mapoly0118s0019	MAPOLY0036S0153, MAPOLY0118S0019
GO:0044446	intracellular organelle part	1923	46	32.18	0.00187	0.03646	C	Mapoly0001s0158, Mapoly0003s0120, Mapoly0004s0250, Mapoly0005s0130, Mapoly0005s0161, Mapoly0005s0216, Mapoly0006s0078, Mapoly0006s0095, Mapoly0006s0290, Mapoly0007s0080, Mapoly0007s0134, Mapoly0009s0112, Mapoly0009s0221, Mapoly0011s0178, Mapoly0014s0106, Mapoly0016s0083, Mapoly0022s0101, Mapoly0029s0099, Mapoly0030s0020, Mapoly0030s0095, Mapoly0031s0066, Mapoly0031s0083, Mapoly0032s0042, Mapoly00…	MAPOLY0001S0158, MAPOLY0003S0120, MAPOLY0004S0250, MAPOLY0005S0130, MAPOLY0005S0161, MAPOLY0005S0216, MAPOLY0006S0078, MAPOLY0006S0095, MAPOLY0006S0290, MAPOLY0007S0080, MAPOLY0007S0134, MAPOLY0009S0112, MAPOLY0009S0221, MAPOLY0011S0178, MAPOLY0014S0106, MAPOLY0016S0083, MAPOLY0022S0101, MAPOLY0029S0099, MAPOLY0030S0020, MAPOLY0030S0095, MAPOLY0031S0066, MAPOLY0031S0083, MAPOLY0032S0042, MAPOLY00…
GO:0044422	organelle part	1928	46	32.26	0.00199	0.0377	C	Mapoly0001s0158, Mapoly0003s0120, Mapoly0004s0250, Mapoly0005s0130, Mapoly0005s0161, Mapoly0005s0216, Mapoly0006s0078, Mapoly0006s0095, Mapoly0006s0290, Mapoly0007s0080, Mapoly0007s0134, Mapoly0009s0112, Mapoly0009s0221, Mapoly0011s0178, Mapoly0014s0106, Mapoly0016s0083, Mapoly0022s0101, Mapoly0029s0099, Mapoly0030s0020, Mapoly0030s0095, Mapoly0031s0066, Mapoly0031s0083, Mapoly0032s0042, Mapoly00…	MAPOLY0001S0158, MAPOLY0003S0120, MAPOLY0004S0250, MAPOLY0005S0130, MAPOLY0005S0161, MAPOLY0005S0216, MAPOLY0006S0078, MAPOLY0006S0095, MAPOLY0006S0290, MAPOLY0007S0080, MAPOLY0007S0134, MAPOLY0009S0112, MAPOLY0009S0221, MAPOLY0011S0178, MAPOLY0014S0106, MAPOLY0016S0083, MAPOLY0022S0101, MAPOLY0029S0099, MAPOLY0030S0020, MAPOLY0030S0095, MAPOLY0031S0066, MAPOLY0031S0083, MAPOLY0032S0042, MAPOLY00…
GO:0031981	nuclear lumen	327	13	5.47	0.00284	0.0523	C	Mapoly0003s0120, Mapoly0005s0161, Mapoly0006s0290, Mapoly0007s0134, Mapoly0009s0112, Mapoly0014s0106, Mapoly0030s0020, Mapoly0043s0033, Mapoly0064s0110, Mapoly0065s0033, Mapoly0081s0060, Mapoly0112s0002, Mapoly0162s0020	MAPOLY0003S0120, MAPOLY0005S0161, MAPOLY0006S0290, MAPOLY0007S0134, MAPOLY0009S0112, MAPOLY0014S0106, MAPOLY0030S0020, MAPOLY0043S0033, MAPOLY0064S0110, MAPOLY0065S0033, MAPOLY0081S0060, MAPOLY0112S0002, MAPOLY0162S0020
GO:0000502	proteasome complex	39	4	0.65	0.00386	0.06917	C	Mapoly0005s0178, Mapoly0009s0112, Mapoly0009s0221, Mapoly0015s0013	MAPOLY0005S0178, MAPOLY0009S0112, MAPOLY0009S0221, MAPOLY0015S0013
GO:0043233	organelle lumen	350	13	5.86	0.00509	0.08653	C	Mapoly0003s0120, Mapoly0005s0161, Mapoly0006s0290, Mapoly0007s0134, Mapoly0009s0112, Mapoly0014s0106, Mapoly0030s0020, Mapoly0043s0033, Mapoly0064s0110, Mapoly0065s0033, Mapoly0081s0060, Mapoly0112s0002, Mapoly0162s0020	MAPOLY0003S0120, MAPOLY0005S0161, MAPOLY0006S0290, MAPOLY0007S0134, MAPOLY0009S0112, MAPOLY0014S0106, MAPOLY0030S0020, MAPOLY0043S0033, MAPOLY0064S0110, MAPOLY0065S0033, MAPOLY0081S0060, MAPOLY0112S0002, MAPOLY0162S0020
GO:0070013	intracellular organelle lumen	350	13	5.86	0.00509	0.08653	C	Mapoly0003s0120, Mapoly0005s0161, Mapoly0006s0290, Mapoly0007s0134, Mapoly0009s0112, Mapoly0014s0106, Mapoly0030s0020, Mapoly0043s0033, Mapoly0064s0110, Mapoly0065s0033, Mapoly0081s0060, Mapoly0112s0002, Mapoly0162s0020	MAPOLY0003S0120, MAPOLY0005S0161, MAPOLY0006S0290, MAPOLY0007S0134, MAPOLY0009S0112, MAPOLY0014S0106, MAPOLY0030S0020, MAPOLY0043S0033, MAPOLY0064S0110, MAPOLY0065S0033, MAPOLY0081S0060, MAPOLY0112S0002, MAPOLY0162S0020
GO:0032993	protein-DNA complex	43	4	0.72	0.0055	0.08724	C	Mapoly0003s0120, Mapoly0006s0290, Mapoly0007s0080, Mapoly0030s0020	MAPOLY0003S0120, MAPOLY0006S0290, MAPOLY0007S0080, MAPOLY0030S0020
GO:0009574	preprophase band	7	2	0.12	0.00551	0.08724	C	Mapoly0064s0049, Mapoly0072s0051	MAPOLY0064S0049, MAPOLY0072S0051
GO:0031974	membrane-enclosed lumen	355	13	5.94	0.00573	0.08724	C	Mapoly0003s0120, Mapoly0005s0161, Mapoly0006s0290, Mapoly0007s0134, Mapoly0009s0112, Mapoly0014s0106, Mapoly0030s0020, Mapoly0043s0033, Mapoly0064s0110, Mapoly0065s0033, Mapoly0081s0060, Mapoly0112s0002, Mapoly0162s0020	MAPOLY0003S0120, MAPOLY0005S0161, MAPOLY0006S0290, MAPOLY0007S0134, MAPOLY0009S0112, MAPOLY0014S0106, MAPOLY0030S0020, MAPOLY0043S0033, MAPOLY0064S0110, MAPOLY0065S0033, MAPOLY0081S0060, MAPOLY0112S0002, MAPOLY0162S0020
GO:0005623	cell	4590	85	76.81	0.00579	0.08724	C	Mapoly0001s0076, Mapoly0001s0158, Mapoly0001s0378, Mapoly0001s0399, Mapoly0003s0013, Mapoly0003s0120, Mapoly0004s0250, Mapoly0004s0253, Mapoly0005s0005, Mapoly0005s0130, Mapoly0005s0161, Mapoly0005s0178, Mapoly0005s0216, Mapoly0006s0078, Mapoly0006s0095, Mapoly0006s0290, Mapoly0007s0080, Mapoly0007s0132, Mapoly0007s0134, Mapoly0009s0112, Mapoly0009s0221, Mapoly0011s0178, Mapoly0014s0021, Mapoly00…	MAPOLY0001S0076, MAPOLY0001S0158, MAPOLY0001S0378, MAPOLY0001S0399, MAPOLY0003S0013, MAPOLY0003S0120, MAPOLY0004S0250, MAPOLY0004S0253, MAPOLY0005S0005, MAPOLY0005S0130, MAPOLY0005S0161, MAPOLY0005S0178, MAPOLY0005S0216, MAPOLY0006S0078, MAPOLY0006S0095, MAPOLY0006S0290, MAPOLY0007S0080, MAPOLY0007S0132, MAPOLY0007S0134, MAPOLY0009S0112, MAPOLY0009S0221, MAPOLY0011S0178, MAPOLY0014S0021, MAPOLY00…
GO:0044464	cell part	4590	85	76.81	0.00579	0.08724	C	Mapoly0001s0076, Mapoly0001s0158, Mapoly0001s0378, Mapoly0001s0399, Mapoly0003s0013, Mapoly0003s0120, Mapoly0004s0250, Mapoly0004s0253, Mapoly0005s0005, Mapoly0005s0130, Mapoly0005s0161, Mapoly0005s0178, Mapoly0005s0216, Mapoly0006s0078, Mapoly0006s0095, Mapoly0006s0290, Mapoly0007s0080, Mapoly0007s0132, Mapoly0007s0134, Mapoly0009s0112, Mapoly0009s0221, Mapoly0011s0178, Mapoly0014s0021, Mapoly00…	MAPOLY0001S0076, MAPOLY0001S0158, MAPOLY0001S0378, MAPOLY0001S0399, MAPOLY0003S0013, MAPOLY0003S0120, MAPOLY0004S0250, MAPOLY0004S0253, MAPOLY0005S0005, MAPOLY0005S0130, MAPOLY0005S0161, MAPOLY0005S0178, MAPOLY0005S0216, MAPOLY0006S0078, MAPOLY0006S0095, MAPOLY0006S0290, MAPOLY0007S0080, MAPOLY0007S0132, MAPOLY0007S0134, MAPOLY0009S0112, MAPOLY0009S0221, MAPOLY0011S0178, MAPOLY0014S0021, MAPOLY00…
GO:0061695	transferase complex, transferring phosphorus-containing groups	44	4	0.74	0.00598	0.08811	C	Mapoly0003s0120, Mapoly0006s0290, Mapoly0043s0033, Mapoly0112s0002	MAPOLY0003S0120, MAPOLY0006S0290, MAPOLY0043S0033, MAPOLY0112S0002
GO:0055028	cortical microtubule	8	2	0.13	0.00726	0.1046	C	Mapoly0031s0083, Mapoly0064s0049	MAPOLY0031S0083, MAPOLY0064S0049
GO:0008180	COP9 signalosome	9	2	0.15	0.00924	0.1303	C	Mapoly0005s0216, Mapoly0151s0043	MAPOLY0005S0216, MAPOLY0151S0043
GO:0008017	microtubule binding	52	13	0.73	1.6e-13	3.43e-10	F	Mapoly0001s0076, Mapoly0007s0134, Mapoly0016s0083, Mapoly0025s0108, Mapoly0030s0095, Mapoly0032s0042, Mapoly0034s0119, Mapoly0060s0012, Mapoly0064s0049, Mapoly0066s0036, Mapoly0072s0051, Mapoly0087s0035, Mapoly0098s0032	MAPOLY0001S0076, MAPOLY0007S0134, MAPOLY0016S0083, MAPOLY0025S0108, MAPOLY0030S0095, MAPOLY0032S0042, MAPOLY0034S0119, MAPOLY0060S0012, MAPOLY0064S0049, MAPOLY0066S0036, MAPOLY0072S0051, MAPOLY0087S0035, MAPOLY0098S0032
GO:0044877	macromolecular complex binding	110	16	1.53	1.7e-12	1.286e-09	F	Mapoly0001s0076, Mapoly0005s0130, Mapoly0007s0134, Mapoly0016s0083, Mapoly0025s0108, Mapoly0030s0095, Mapoly0032s0042, Mapoly0034s0119, Mapoly0038s0027, Mapoly0041s0101, Mapoly0060s0012, Mapoly0064s0049, Mapoly0066s0036, Mapoly0072s0051, Mapoly0087s0035, Mapoly0098s0032	MAPOLY0001S0076, MAPOLY0005S0130, MAPOLY0007S0134, MAPOLY0016S0083, MAPOLY0025S0108, MAPOLY0030S0095, MAPOLY0032S0042, MAPOLY0034S0119, MAPOLY0038S0027, MAPOLY0041S0101, MAPOLY0060S0012, MAPOLY0064S0049, MAPOLY0066S0036, MAPOLY0072S0051, MAPOLY0087S0035, MAPOLY0098S0032
GO:0015631	tubulin binding	62	13	0.86	1.8e-12	1.286e-09	F	Mapoly0001s0076, Mapoly0007s0134, Mapoly0016s0083, Mapoly0025s0108, Mapoly0030s0095, Mapoly0032s0042, Mapoly0034s0119, Mapoly0060s0012, Mapoly0064s0049, Mapoly0066s0036, Mapoly0072s0051, Mapoly0087s0035, Mapoly0098s0032	MAPOLY0001S0076, MAPOLY0007S0134, MAPOLY0016S0083, MAPOLY0025S0108, MAPOLY0030S0095, MAPOLY0032S0042, MAPOLY0034S0119, MAPOLY0060S0012, MAPOLY0064S0049, MAPOLY0066S0036, MAPOLY0072S0051, MAPOLY0087S0035, MAPOLY0098S0032
GO:0032403	protein complex binding	65	13	0.91	3.5e-12	1.876e-09	F	Mapoly0001s0076, Mapoly0007s0134, Mapoly0016s0083, Mapoly0025s0108, Mapoly0030s0095, Mapoly0032s0042, Mapoly0034s0119, Mapoly0060s0012, Mapoly0064s0049, Mapoly0066s0036, Mapoly0072s0051, Mapoly0087s0035, Mapoly0098s0032	MAPOLY0001S0076, MAPOLY0007S0134, MAPOLY0016S0083, MAPOLY0025S0108, MAPOLY0030S0095, MAPOLY0032S0042, MAPOLY0034S0119, MAPOLY0060S0012, MAPOLY0064S0049, MAPOLY0066S0036, MAPOLY0072S0051, MAPOLY0087S0035, MAPOLY0098S0032
GO:0008092	cytoskeletal protein binding	84	13	1.17	1.1e-10	4.717e-08	F	Mapoly0001s0076, Mapoly0007s0134, Mapoly0016s0083, Mapoly0025s0108, Mapoly0030s0095, Mapoly0032s0042, Mapoly0034s0119, Mapoly0060s0012, Mapoly0064s0049, Mapoly0066s0036, Mapoly0072s0051, Mapoly0087s0035, Mapoly0098s0032	MAPOLY0001S0076, MAPOLY0007S0134, MAPOLY0016S0083, MAPOLY0025S0108, MAPOLY0030S0095, MAPOLY0032S0042, MAPOLY0034S0119, MAPOLY0060S0012, MAPOLY0064S0049, MAPOLY0066S0036, MAPOLY0072S0051, MAPOLY0087S0035, MAPOLY0098S0032
GO:0003777	microtubule motor activity	41	7	0.57	1.3e-06	0.0004645	F	Mapoly0001s0076, Mapoly0025s0108, Mapoly0030s0095, Mapoly0034s0119, Mapoly0060s0012, Mapoly0087s0035, Mapoly0098s0032	MAPOLY0001S0076, MAPOLY0025S0108, MAPOLY0030S0095, MAPOLY0034S0119, MAPOLY0060S0012, MAPOLY0087S0035, MAPOLY0098S0032
GO:0003774	motor activity	45	7	0.63	2.5e-06	0.0007657	F	Mapoly0001s0076, Mapoly0025s0108, Mapoly0030s0095, Mapoly0034s0119, Mapoly0060s0012, Mapoly0087s0035, Mapoly0098s0032	MAPOLY0001S0076, MAPOLY0025S0108, MAPOLY0030S0095, MAPOLY0034S0119, MAPOLY0060S0012, MAPOLY0087S0035, MAPOLY0098S0032
GO:0005524	ATP binding	1007	32	14.04	4.7e-06	0.00126	F	Mapoly0001s0076, Mapoly0001s0194, Mapoly0003s0013, Mapoly0005s0178, Mapoly0006s0301, Mapoly0009s0112, Mapoly0009s0225, Mapoly0011s0178, Mapoly0014s0096, Mapoly0025s0108, Mapoly0030s0095, Mapoly0031s0083, Mapoly0034s0119, Mapoly0041s0101, Mapoly0042s0023, Mapoly0042s0105, Mapoly0043s0033, Mapoly0051s0023, Mapoly0052s0086, Mapoly0060s0012, Mapoly0070s0053, Mapoly0072s0051, Mapoly0075s0053, Mapoly00…	MAPOLY0001S0076, MAPOLY0001S0194, MAPOLY0003S0013, MAPOLY0005S0178, MAPOLY0006S0301, MAPOLY0009S0112, MAPOLY0009S0225, MAPOLY0011S0178, MAPOLY0014S0096, MAPOLY0025S0108, MAPOLY0030S0095, MAPOLY0031S0083, MAPOLY0034S0119, MAPOLY0041S0101, MAPOLY0042S0023, MAPOLY0042S0105, MAPOLY0043S0033, MAPOLY0051S0023, MAPOLY0052S0086, MAPOLY0060S0012, MAPOLY0070S0053, MAPOLY0072S0051, MAPOLY0075S0053, MAPOLY00…
GO:0003677	DNA binding	563	22	7.85	8.6e-06	0.001949	F	Mapoly0003s0120, Mapoly0005s0130, Mapoly0005s0161, Mapoly0006s0290, Mapoly0006s0301, Mapoly0007s0080, Mapoly0009s0225, Mapoly0014s0096, Mapoly0015s0164, Mapoly0019s0040, Mapoly0031s0066, Mapoly0035s0099, Mapoly0041s0101, Mapoly0051s0023, Mapoly0064s0110, Mapoly0067s0068, Mapoly0070s0093, Mapoly0071s0039, Mapoly0075s0032, Mapoly0119s0016, Mapoly0120s0004, Mapoly0154s0015	MAPOLY0003S0120, MAPOLY0005S0130, MAPOLY0005S0161, MAPOLY0006S0290, MAPOLY0006S0301, MAPOLY0007S0080, MAPOLY0009S0225, MAPOLY0014S0096, MAPOLY0015S0164, MAPOLY0019S0040, MAPOLY0031S0066, MAPOLY0035S0099, MAPOLY0041S0101, MAPOLY0051S0023, MAPOLY0064S0110, MAPOLY0067S0068, MAPOLY0070S0093, MAPOLY0071S0039, MAPOLY0075S0032, MAPOLY0119S0016, MAPOLY0120S0004, MAPOLY0154S0015
GO:0032559	adenyl ribonucleotide binding	1043	32	14.55	9.9e-06	0.001949	F	Mapoly0001s0076, Mapoly0001s0194, Mapoly0003s0013, Mapoly0005s0178, Mapoly0006s0301, Mapoly0009s0112, Mapoly0009s0225, Mapoly0011s0178, Mapoly0014s0096, Mapoly0025s0108, Mapoly0030s0095, Mapoly0031s0083, Mapoly0034s0119, Mapoly0041s0101, Mapoly0042s0023, Mapoly0042s0105, Mapoly0043s0033, Mapoly0051s0023, Mapoly0052s0086, Mapoly0060s0012, Mapoly0070s0053, Mapoly0072s0051, Mapoly0075s0053, Mapoly00…	MAPOLY0001S0076, MAPOLY0001S0194, MAPOLY0003S0013, MAPOLY0005S0178, MAPOLY0006S0301, MAPOLY0009S0112, MAPOLY0009S0225, MAPOLY0011S0178, MAPOLY0014S0096, MAPOLY0025S0108, MAPOLY0030S0095, MAPOLY0031S0083, MAPOLY0034S0119, MAPOLY0041S0101, MAPOLY0042S0023, MAPOLY0042S0105, MAPOLY0043S0033, MAPOLY0051S0023, MAPOLY0052S0086, MAPOLY0060S0012, MAPOLY0070S0053, MAPOLY0072S0051, MAPOLY0075S0053, MAPOLY00…
GO:0030554	adenyl nucleotide binding	1045	32	14.57	1e-05	0.001949	F	Mapoly0001s0076, Mapoly0001s0194, Mapoly0003s0013, Mapoly0005s0178, Mapoly0006s0301, Mapoly0009s0112, Mapoly0009s0225, Mapoly0011s0178, Mapoly0014s0096, Mapoly0025s0108, Mapoly0030s0095, Mapoly0031s0083, Mapoly0034s0119, Mapoly0041s0101, Mapoly0042s0023, Mapoly0042s0105, Mapoly0043s0033, Mapoly0051s0023, Mapoly0052s0086, Mapoly0060s0012, Mapoly0070s0053, Mapoly0072s0051, Mapoly0075s0053, Mapoly00…	MAPOLY0001S0076, MAPOLY0001S0194, MAPOLY0003S0013, MAPOLY0005S0178, MAPOLY0006S0301, MAPOLY0009S0112, MAPOLY0009S0225, MAPOLY0011S0178, MAPOLY0014S0096, MAPOLY0025S0108, MAPOLY0030S0095, MAPOLY0031S0083, MAPOLY0034S0119, MAPOLY0041S0101, MAPOLY0042S0023, MAPOLY0042S0105, MAPOLY0043S0033, MAPOLY0051S0023, MAPOLY0052S0086, MAPOLY0060S0012, MAPOLY0070S0053, MAPOLY0072S0051, MAPOLY0075S0053, MAPOLY00…
GO:0035639	purine ribonucleoside triphosphate binding	1164	34	16.23	1.4e-05	0.002474	F	Mapoly0001s0076, Mapoly0001s0194, Mapoly0003s0013, Mapoly0005s0178, Mapoly0006s0301, Mapoly0009s0112, Mapoly0009s0225, Mapoly0011s0178, Mapoly0014s0096, Mapoly0025s0108, Mapoly0030s0095, Mapoly0031s0083, Mapoly0034s0119, Mapoly0041s0101, Mapoly0042s0023, Mapoly0042s0105, Mapoly0043s0033, Mapoly0046s0055, Mapoly0051s0023, Mapoly0052s0086, Mapoly0060s0012, Mapoly0070s0053, Mapoly0072s0051, Mapoly00…	MAPOLY0001S0076, MAPOLY0001S0194, MAPOLY0003S0013, MAPOLY0005S0178, MAPOLY0006S0301, MAPOLY0009S0112, MAPOLY0009S0225, MAPOLY0011S0178, MAPOLY0014S0096, MAPOLY0025S0108, MAPOLY0030S0095, MAPOLY0031S0083, MAPOLY0034S0119, MAPOLY0041S0101, MAPOLY0042S0023, MAPOLY0042S0105, MAPOLY0043S0033, MAPOLY0046S0055, MAPOLY0051S0023, MAPOLY0052S0086, MAPOLY0060S0012, MAPOLY0070S0053, MAPOLY0072S0051, MAPOLY00…
GO:0016462	pyrophosphatase activity	414	18	5.77	1.5e-05	0.002474	F	Mapoly0001s0076, Mapoly0005s0178, Mapoly0009s0225, Mapoly0011s0178, Mapoly0025s0108, Mapoly0029s0099, Mapoly0030s0095, Mapoly0034s0119, Mapoly0046s0055, Mapoly0060s0012, Mapoly0070s0053, Mapoly0075s0053, Mapoly0087s0035, Mapoly0098s0032, Mapoly0109s0009, Mapoly0119s0016, Mapoly0125s0012, Mapoly0158s0010	MAPOLY0001S0076, MAPOLY0005S0178, MAPOLY0009S0225, MAPOLY0011S0178, MAPOLY0025S0108, MAPOLY0029S0099, MAPOLY0030S0095, MAPOLY0034S0119, MAPOLY0046S0055, MAPOLY0060S0012, MAPOLY0070S0053, MAPOLY0075S0053, MAPOLY0087S0035, MAPOLY0098S0032, MAPOLY0109S0009, MAPOLY0119S0016, MAPOLY0125S0012, MAPOLY0158S0010
GO:0016818	hydrolase activity, acting on acid anhydrides, in phosphorus-containing anhydrides	417	18	5.82	1.7e-05	0.002603	F	Mapoly0001s0076, Mapoly0005s0178, Mapoly0009s0225, Mapoly0011s0178, Mapoly0025s0108, Mapoly0029s0099, Mapoly0030s0095, Mapoly0034s0119, Mapoly0046s0055, Mapoly0060s0012, Mapoly0070s0053, Mapoly0075s0053, Mapoly0087s0035, Mapoly0098s0032, Mapoly0109s0009, Mapoly0119s0016, Mapoly0125s0012, Mapoly0158s0010	MAPOLY0001S0076, MAPOLY0005S0178, MAPOLY0009S0225, MAPOLY0011S0178, MAPOLY0025S0108, MAPOLY0029S0099, MAPOLY0030S0095, MAPOLY0034S0119, MAPOLY0046S0055, MAPOLY0060S0012, MAPOLY0070S0053, MAPOLY0075S0053, MAPOLY0087S0035, MAPOLY0098S0032, MAPOLY0109S0009, MAPOLY0119S0016, MAPOLY0125S0012, MAPOLY0158S0010
GO:0016817	hydrolase activity, acting on acid anhydrides	428	18	5.97	2.4e-05	0.002924	F	Mapoly0001s0076, Mapoly0005s0178, Mapoly0009s0225, Mapoly0011s0178, Mapoly0025s0108, Mapoly0029s0099, Mapoly0030s0095, Mapoly0034s0119, Mapoly0046s0055, Mapoly0060s0012, Mapoly0070s0053, Mapoly0075s0053, Mapoly0087s0035, Mapoly0098s0032, Mapoly0109s0009, Mapoly0119s0016, Mapoly0125s0012, Mapoly0158s0010	MAPOLY0001S0076, MAPOLY0005S0178, MAPOLY0009S0225, MAPOLY0011S0178, MAPOLY0025S0108, MAPOLY0029S0099, MAPOLY0030S0095, MAPOLY0034S0119, MAPOLY0046S0055, MAPOLY0060S0012, MAPOLY0070S0053, MAPOLY0075S0053, MAPOLY0087S0035, MAPOLY0098S0032, MAPOLY0109S0009, MAPOLY0119S0016, MAPOLY0125S0012, MAPOLY0158S0010
GO:0001883	purine nucleoside binding	1200	34	16.74	2.7e-05	0.002924	F	Mapoly0001s0076, Mapoly0001s0194, Mapoly0003s0013, Mapoly0005s0178, Mapoly0006s0301, Mapoly0009s0112, Mapoly0009s0225, Mapoly0011s0178, Mapoly0014s0096, Mapoly0025s0108, Mapoly0030s0095, Mapoly0031s0083, Mapoly0034s0119, Mapoly0041s0101, Mapoly0042s0023, Mapoly0042s0105, Mapoly0043s0033, Mapoly0046s0055, Mapoly0051s0023, Mapoly0052s0086, Mapoly0060s0012, Mapoly0070s0053, Mapoly0072s0051, Mapoly00…	MAPOLY0001S0076, MAPOLY0001S0194, MAPOLY0003S0013, MAPOLY0005S0178, MAPOLY0006S0301, MAPOLY0009S0112, MAPOLY0009S0225, MAPOLY0011S0178, MAPOLY0014S0096, MAPOLY0025S0108, MAPOLY0030S0095, MAPOLY0031S0083, MAPOLY0034S0119, MAPOLY0041S0101, MAPOLY0042S0023, MAPOLY0042S0105, MAPOLY0043S0033, MAPOLY0046S0055, MAPOLY0051S0023, MAPOLY0052S0086, MAPOLY0060S0012, MAPOLY0070S0053, MAPOLY0072S0051, MAPOLY00…
GO:0032550	purine ribonucleoside binding	1200	34	16.74	2.7e-05	0.002924	F	Mapoly0001s0076, Mapoly0001s0194, Mapoly0003s0013, Mapoly0005s0178, Mapoly0006s0301, Mapoly0009s0112, Mapoly0009s0225, Mapoly0011s0178, Mapoly0014s0096, Mapoly0025s0108, Mapoly0030s0095, Mapoly0031s0083, Mapoly0034s0119, Mapoly0041s0101, Mapoly0042s0023, Mapoly0042s0105, Mapoly0043s0033, Mapoly0046s0055, Mapoly0051s0023, Mapoly0052s0086, Mapoly0060s0012, Mapoly0070s0053, Mapoly0072s0051, Mapoly00…	MAPOLY0001S0076, MAPOLY0001S0194, MAPOLY0003S0013, MAPOLY0005S0178, MAPOLY0006S0301, MAPOLY0009S0112, MAPOLY0009S0225, MAPOLY0011S0178, MAPOLY0014S0096, MAPOLY0025S0108, MAPOLY0030S0095, MAPOLY0031S0083, MAPOLY0034S0119, MAPOLY0041S0101, MAPOLY0042S0023, MAPOLY0042S0105, MAPOLY0043S0033, MAPOLY0046S0055, MAPOLY0051S0023, MAPOLY0052S0086, MAPOLY0060S0012, MAPOLY0070S0053, MAPOLY0072S0051, MAPOLY00…
GO:0032555	purine ribonucleotide binding	1200	34	16.74	2.7e-05	0.002924	F	Mapoly0001s0076, Mapoly0001s0194, Mapoly0003s0013, Mapoly0005s0178, Mapoly0006s0301, Mapoly0009s0112, Mapoly0009s0225, Mapoly0011s0178, Mapoly0014s0096, Mapoly0025s0108, Mapoly0030s0095, Mapoly0031s0083, Mapoly0034s0119, Mapoly0041s0101, Mapoly0042s0023, Mapoly0042s0105, Mapoly0043s0033, Mapoly0046s0055, Mapoly0051s0023, Mapoly0052s0086, Mapoly0060s0012, Mapoly0070s0053, Mapoly0072s0051, Mapoly00…	MAPOLY0001S0076, MAPOLY0001S0194, MAPOLY0003S0013, MAPOLY0005S0178, MAPOLY0006S0301, MAPOLY0009S0112, MAPOLY0009S0225, MAPOLY0011S0178, MAPOLY0014S0096, MAPOLY0025S0108, MAPOLY0030S0095, MAPOLY0031S0083, MAPOLY0034S0119, MAPOLY0041S0101, MAPOLY0042S0023, MAPOLY0042S0105, MAPOLY0043S0033, MAPOLY0046S0055, MAPOLY0051S0023, MAPOLY0052S0086, MAPOLY0060S0012, MAPOLY0070S0053, MAPOLY0072S0051, MAPOLY00…
GO:0017111	nucleoside-triphosphatase activity	391	17	5.45	2.7e-05	0.002924	F	Mapoly0001s0076, Mapoly0005s0178, Mapoly0009s0225, Mapoly0011s0178, Mapoly0025s0108, Mapoly0029s0099, Mapoly0030s0095, Mapoly0034s0119, Mapoly0046s0055, Mapoly0060s0012, Mapoly0070s0053, Mapoly0075s0053, Mapoly0087s0035, Mapoly0098s0032, Mapoly0119s0016, Mapoly0125s0012, Mapoly0158s0010	MAPOLY0001S0076, MAPOLY0005S0178, MAPOLY0009S0225, MAPOLY0011S0178, MAPOLY0025S0108, MAPOLY0029S0099, MAPOLY0030S0095, MAPOLY0034S0119, MAPOLY0046S0055, MAPOLY0060S0012, MAPOLY0070S0053, MAPOLY0075S0053, MAPOLY0087S0035, MAPOLY0098S0032, MAPOLY0119S0016, MAPOLY0125S0012, MAPOLY0158S0010
GO:0017076	purine nucleotide binding	1202	34	16.76	2.8e-05	0.002924	F	Mapoly0001s0076, Mapoly0001s0194, Mapoly0003s0013, Mapoly0005s0178, Mapoly0006s0301, Mapoly0009s0112, Mapoly0009s0225, Mapoly0011s0178, Mapoly0014s0096, Mapoly0025s0108, Mapoly0030s0095, Mapoly0031s0083, Mapoly0034s0119, Mapoly0041s0101, Mapoly0042s0023, Mapoly0042s0105, Mapoly0043s0033, Mapoly0046s0055, Mapoly0051s0023, Mapoly0052s0086, Mapoly0060s0012, Mapoly0070s0053, Mapoly0072s0051, Mapoly00…	MAPOLY0001S0076, MAPOLY0001S0194, MAPOLY0003S0013, MAPOLY0005S0178, MAPOLY0006S0301, MAPOLY0009S0112, MAPOLY0009S0225, MAPOLY0011S0178, MAPOLY0014S0096, MAPOLY0025S0108, MAPOLY0030S0095, MAPOLY0031S0083, MAPOLY0034S0119, MAPOLY0041S0101, MAPOLY0042S0023, MAPOLY0042S0105, MAPOLY0043S0033, MAPOLY0046S0055, MAPOLY0051S0023, MAPOLY0052S0086, MAPOLY0060S0012, MAPOLY0070S0053, MAPOLY0072S0051, MAPOLY00…
GO:0032549	ribonucleoside binding	1205	34	16.81	2.9e-05	0.002924	F	Mapoly0001s0076, Mapoly0001s0194, Mapoly0003s0013, Mapoly0005s0178, Mapoly0006s0301, Mapoly0009s0112, Mapoly0009s0225, Mapoly0011s0178, Mapoly0014s0096, Mapoly0025s0108, Mapoly0030s0095, Mapoly0031s0083, Mapoly0034s0119, Mapoly0041s0101, Mapoly0042s0023, Mapoly0042s0105, Mapoly0043s0033, Mapoly0046s0055, Mapoly0051s0023, Mapoly0052s0086, Mapoly0060s0012, Mapoly0070s0053, Mapoly0072s0051, Mapoly00…	MAPOLY0001S0076, MAPOLY0001S0194, MAPOLY0003S0013, MAPOLY0005S0178, MAPOLY0006S0301, MAPOLY0009S0112, MAPOLY0009S0225, MAPOLY0011S0178, MAPOLY0014S0096, MAPOLY0025S0108, MAPOLY0030S0095, MAPOLY0031S0083, MAPOLY0034S0119, MAPOLY0041S0101, MAPOLY0042S0023, MAPOLY0042S0105, MAPOLY0043S0033, MAPOLY0046S0055, MAPOLY0051S0023, MAPOLY0052S0086, MAPOLY0060S0012, MAPOLY0070S0053, MAPOLY0072S0051, MAPOLY00…
GO:0001882	nucleoside binding	1206	34	16.82	3e-05	0.002924	F	Mapoly0001s0076, Mapoly0001s0194, Mapoly0003s0013, Mapoly0005s0178, Mapoly0006s0301, Mapoly0009s0112, Mapoly0009s0225, Mapoly0011s0178, Mapoly0014s0096, Mapoly0025s0108, Mapoly0030s0095, Mapoly0031s0083, Mapoly0034s0119, Mapoly0041s0101, Mapoly0042s0023, Mapoly0042s0105, Mapoly0043s0033, Mapoly0046s0055, Mapoly0051s0023, Mapoly0052s0086, Mapoly0060s0012, Mapoly0070s0053, Mapoly0072s0051, Mapoly00…	MAPOLY0001S0076, MAPOLY0001S0194, MAPOLY0003S0013, MAPOLY0005S0178, MAPOLY0006S0301, MAPOLY0009S0112, MAPOLY0009S0225, MAPOLY0011S0178, MAPOLY0014S0096, MAPOLY0025S0108, MAPOLY0030S0095, MAPOLY0031S0083, MAPOLY0034S0119, MAPOLY0041S0101, MAPOLY0042S0023, MAPOLY0042S0105, MAPOLY0043S0033, MAPOLY0046S0055, MAPOLY0051S0023, MAPOLY0052S0086, MAPOLY0060S0012, MAPOLY0070S0053, MAPOLY0072S0051, MAPOLY00…
GO:0032553	ribonucleotide binding	1223	34	17.06	4e-05	0.003729	F	Mapoly0001s0076, Mapoly0001s0194, Mapoly0003s0013, Mapoly0005s0178, Mapoly0006s0301, Mapoly0009s0112, Mapoly0009s0225, Mapoly0011s0178, Mapoly0014s0096, Mapoly0025s0108, Mapoly0030s0095, Mapoly0031s0083, Mapoly0034s0119, Mapoly0041s0101, Mapoly0042s0023, Mapoly0042s0105, Mapoly0043s0033, Mapoly0046s0055, Mapoly0051s0023, Mapoly0052s0086, Mapoly0060s0012, Mapoly0070s0053, Mapoly0072s0051, Mapoly00…	MAPOLY0001S0076, MAPOLY0001S0194, MAPOLY0003S0013, MAPOLY0005S0178, MAPOLY0006S0301, MAPOLY0009S0112, MAPOLY0009S0225, MAPOLY0011S0178, MAPOLY0014S0096, MAPOLY0025S0108, MAPOLY0030S0095, MAPOLY0031S0083, MAPOLY0034S0119, MAPOLY0041S0101, MAPOLY0042S0023, MAPOLY0042S0105, MAPOLY0043S0033, MAPOLY0046S0055, MAPOLY0051S0023, MAPOLY0052S0086, MAPOLY0060S0012, MAPOLY0070S0053, MAPOLY0072S0051, MAPOLY00…
GO:0097367	carbohydrate derivative binding	1253	34	17.48	6.5e-05	0.005807	F	Mapoly0001s0076, Mapoly0001s0194, Mapoly0003s0013, Mapoly0005s0178, Mapoly0006s0301, Mapoly0009s0112, Mapoly0009s0225, Mapoly0011s0178, Mapoly0014s0096, Mapoly0025s0108, Mapoly0030s0095, Mapoly0031s0083, Mapoly0034s0119, Mapoly0041s0101, Mapoly0042s0023, Mapoly0042s0105, Mapoly0043s0033, Mapoly0046s0055, Mapoly0051s0023, Mapoly0052s0086, Mapoly0060s0012, Mapoly0070s0053, Mapoly0072s0051, Mapoly00…	MAPOLY0001S0076, MAPOLY0001S0194, MAPOLY0003S0013, MAPOLY0005S0178, MAPOLY0006S0301, MAPOLY0009S0112, MAPOLY0009S0225, MAPOLY0011S0178, MAPOLY0014S0096, MAPOLY0025S0108, MAPOLY0030S0095, MAPOLY0031S0083, MAPOLY0034S0119, MAPOLY0041S0101, MAPOLY0042S0023, MAPOLY0042S0105, MAPOLY0043S0033, MAPOLY0046S0055, MAPOLY0051S0023, MAPOLY0052S0086, MAPOLY0060S0012, MAPOLY0070S0053, MAPOLY0072S0051, MAPOLY00…
GO:0005488	binding	5823	100	81.21	7.6e-05	0.006518	F	Mapoly0001s0076, Mapoly0001s0194, Mapoly0003s0013, Mapoly0003s0120, Mapoly0005s0005, Mapoly0005s0130, Mapoly0005s0161, Mapoly0005s0178, Mapoly0005s0216, Mapoly0006s0078, Mapoly0006s0290, Mapoly0006s0301, Mapoly0007s0080, Mapoly0007s0132, Mapoly0007s0134, Mapoly0009s0034, Mapoly0009s0112, Mapoly0009s0225, Mapoly0010s0152, Mapoly0011s0178, Mapoly0014s0021, Mapoly0014s0096, Mapoly0015s0013, Mapoly00…	MAPOLY0001S0076, MAPOLY0001S0194, MAPOLY0003S0013, MAPOLY0003S0120, MAPOLY0005S0005, MAPOLY0005S0130, MAPOLY0005S0161, MAPOLY0005S0178, MAPOLY0005S0216, MAPOLY0006S0078, MAPOLY0006S0290, MAPOLY0006S0301, MAPOLY0007S0080, MAPOLY0007S0132, MAPOLY0007S0134, MAPOLY0009S0034, MAPOLY0009S0112, MAPOLY0009S0225, MAPOLY0010S0152, MAPOLY0011S0178, MAPOLY0014S0021, MAPOLY0014S0096, MAPOLY0015S0013, MAPOLY00…
GO:0005515	protein binding	2408	53	33.58	9.9e-05	0.008164	F	Mapoly0001s0076, Mapoly0003s0013, Mapoly0005s0005, Mapoly0005s0130, Mapoly0005s0216, Mapoly0006s0078, Mapoly0007s0080, Mapoly0007s0134, Mapoly0010s0152, Mapoly0014s0021, Mapoly0015s0013, Mapoly0016s0022, Mapoly0016s0083, Mapoly0019s0111, Mapoly0024s0106, Mapoly0025s0108, Mapoly0029s0099, Mapoly0030s0095, Mapoly0031s0037, Mapoly0032s0042, Mapoly0033s0098, Mapoly0033s0143, Mapoly0034s0119, Mapoly00…	MAPOLY0001S0076, MAPOLY0003S0013, MAPOLY0005S0005, MAPOLY0005S0130, MAPOLY0005S0216, MAPOLY0006S0078, MAPOLY0007S0080, MAPOLY0007S0134, MAPOLY0010S0152, MAPOLY0014S0021, MAPOLY0015S0013, MAPOLY0016S0022, MAPOLY0016S0083, MAPOLY0019S0111, MAPOLY0024S0106, MAPOLY0025S0108, MAPOLY0029S0099, MAPOLY0030S0095, MAPOLY0031S0037, MAPOLY0032S0042, MAPOLY0033S0098, MAPOLY0033S0143, MAPOLY0034S0119, MAPOLY00…
GO:0035173	histone kinase activity	2	2	0.03	0.00019	0.01509	F	Mapoly0081s0060, Mapoly0101s0065	MAPOLY0081S0060, MAPOLY0101S0065
GO:0036094	small molecule binding	1577	38	21.99	0.00028	0.02144	F	Mapoly0001s0076, Mapoly0001s0194, Mapoly0003s0013, Mapoly0005s0130, Mapoly0005s0178, Mapoly0006s0290, Mapoly0006s0301, Mapoly0009s0112, Mapoly0009s0225, Mapoly0011s0178, Mapoly0014s0096, Mapoly0025s0108, Mapoly0030s0095, Mapoly0031s0083, Mapoly0034s0119, Mapoly0041s0101, Mapoly0042s0023, Mapoly0042s0105, Mapoly0043s0033, Mapoly0046s0055, Mapoly0051s0023, Mapoly0052s0086, Mapoly0054s0021, Mapoly00…	MAPOLY0001S0076, MAPOLY0001S0194, MAPOLY0003S0013, MAPOLY0005S0130, MAPOLY0005S0178, MAPOLY0006S0290, MAPOLY0006S0301, MAPOLY0009S0112, MAPOLY0009S0225, MAPOLY0011S0178, MAPOLY0014S0096, MAPOLY0025S0108, MAPOLY0030S0095, MAPOLY0031S0083, MAPOLY0034S0119, MAPOLY0041S0101, MAPOLY0042S0023, MAPOLY0042S0105, MAPOLY0043S0033, MAPOLY0046S0055, MAPOLY0051S0023, MAPOLY0052S0086, MAPOLY0054S0021, MAPOLY00…
GO:0043168	anion binding	1413	35	19.71	0.00031	0.02213	F	Mapoly0001s0076, Mapoly0001s0194, Mapoly0003s0013, Mapoly0005s0178, Mapoly0006s0301, Mapoly0009s0112, Mapoly0009s0225, Mapoly0011s0178, Mapoly0014s0096, Mapoly0025s0108, Mapoly0030s0095, Mapoly0031s0083, Mapoly0034s0119, Mapoly0041s0101, Mapoly0042s0023, Mapoly0042s0105, Mapoly0043s0033, Mapoly0046s0055, Mapoly0051s0023, Mapoly0052s0086, Mapoly0054s0021, Mapoly0060s0012, Mapoly0070s0053, Mapoly00…	MAPOLY0001S0076, MAPOLY0001S0194, MAPOLY0003S0013, MAPOLY0005S0178, MAPOLY0006S0301, MAPOLY0009S0112, MAPOLY0009S0225, MAPOLY0011S0178, MAPOLY0014S0096, MAPOLY0025S0108, MAPOLY0030S0095, MAPOLY0031S0083, MAPOLY0034S0119, MAPOLY0041S0101, MAPOLY0042S0023, MAPOLY0042S0105, MAPOLY0043S0033, MAPOLY0046S0055, MAPOLY0051S0023, MAPOLY0052S0086, MAPOLY0054S0021, MAPOLY0060S0012, MAPOLY0070S0053, MAPOLY00…
GO:0000166	nucleotide binding	1529	37	21.32	0.00032	0.02213	F	Mapoly0001s0076, Mapoly0001s0194, Mapoly0003s0013, Mapoly0005s0130, Mapoly0005s0178, Mapoly0006s0290, Mapoly0006s0301, Mapoly0009s0112, Mapoly0009s0225, Mapoly0011s0178, Mapoly0014s0096, Mapoly0025s0108, Mapoly0030s0095, Mapoly0031s0083, Mapoly0034s0119, Mapoly0041s0101, Mapoly0042s0023, Mapoly0042s0105, Mapoly0043s0033, Mapoly0046s0055, Mapoly0051s0023, Mapoly0052s0086, Mapoly0060s0012, Mapoly00…	MAPOLY0001S0076, MAPOLY0001S0194, MAPOLY0003S0013, MAPOLY0005S0130, MAPOLY0005S0178, MAPOLY0006S0290, MAPOLY0006S0301, MAPOLY0009S0112, MAPOLY0009S0225, MAPOLY0011S0178, MAPOLY0014S0096, MAPOLY0025S0108, MAPOLY0030S0095, MAPOLY0031S0083, MAPOLY0034S0119, MAPOLY0041S0101, MAPOLY0042S0023, MAPOLY0042S0105, MAPOLY0043S0033, MAPOLY0046S0055, MAPOLY0051S0023, MAPOLY0052S0086, MAPOLY0060S0012, MAPOLY00…
GO:1901265	nucleoside phosphate binding	1529	37	21.32	0.00032	0.02213	F	Mapoly0001s0076, Mapoly0001s0194, Mapoly0003s0013, Mapoly0005s0130, Mapoly0005s0178, Mapoly0006s0290, Mapoly0006s0301, Mapoly0009s0112, Mapoly0009s0225, Mapoly0011s0178, Mapoly0014s0096, Mapoly0025s0108, Mapoly0030s0095, Mapoly0031s0083, Mapoly0034s0119, Mapoly0041s0101, Mapoly0042s0023, Mapoly0042s0105, Mapoly0043s0033, Mapoly0046s0055, Mapoly0051s0023, Mapoly0052s0086, Mapoly0060s0012, Mapoly00…	MAPOLY0001S0076, MAPOLY0001S0194, MAPOLY0003S0013, MAPOLY0005S0130, MAPOLY0005S0178, MAPOLY0006S0290, MAPOLY0006S0301, MAPOLY0009S0112, MAPOLY0009S0225, MAPOLY0011S0178, MAPOLY0014S0096, MAPOLY0025S0108, MAPOLY0030S0095, MAPOLY0031S0083, MAPOLY0034S0119, MAPOLY0041S0101, MAPOLY0042S0023, MAPOLY0042S0105, MAPOLY0043S0033, MAPOLY0046S0055, MAPOLY0051S0023, MAPOLY0052S0086, MAPOLY0060S0012, MAPOLY00…
GO:0010385	double-stranded methylated DNA binding	3	2	0.04	0.00057	0.03819	F	Mapoly0005s0130, Mapoly0041s0101	MAPOLY0005S0130, MAPOLY0041S0101
GO:0043566	structure-specific DNA binding	57	5	0.79	0.00114	0.07407	F	Mapoly0005s0130, Mapoly0041s0101, Mapoly0051s0023, Mapoly0070s0093, Mapoly0120s0004	MAPOLY0005S0130, MAPOLY0041S0101, MAPOLY0051S0023, MAPOLY0070S0093, MAPOLY0120S0004
GO:0003887	DNA-directed DNA polymerase activity	16	3	0.22	0.0013	0.08198	F	Mapoly0003s0120, Mapoly0006s0290, Mapoly0035s0099	MAPOLY0003S0120, MAPOLY0006S0290, MAPOLY0035S0099
GO:0034061	DNA polymerase activity	17	3	0.24	0.00156	0.09556	F	Mapoly0003s0120, Mapoly0006s0290, Mapoly0035s0099	MAPOLY0003S0120, MAPOLY0006S0290, MAPOLY0035S0099
GO:0003690	double-stranded DNA binding	45	4	0.63	0.00345	0.2055	F	Mapoly0005s0130, Mapoly0041s0101, Mapoly0051s0023, Mapoly0120s0004	MAPOLY0005S0130, MAPOLY0041S0101, MAPOLY0051S0023, MAPOLY0120S0004
GO:0004518	nuclease activity	89	5	1.24	0.00794	0.4601	F	Mapoly0005s0161, Mapoly0006s0290, Mapoly0052s0020, Mapoly0065s0033, Mapoly0071s0039	MAPOLY0005S0161, MAPOLY0006S0290, MAPOLY0052S0020, MAPOLY0065S0033, MAPOLY0071S0039
GO:0016887	ATPase activity	253	9	3.53	0.00873	0.4926	F	Mapoly0001s0076, Mapoly0005s0178, Mapoly0009s0225, Mapoly0011s0178, Mapoly0029s0099, Mapoly0030s0095, Mapoly0070s0053, Mapoly0075s0053, Mapoly0125s0012	MAPOLY0001S0076, MAPOLY0005S0178, MAPOLY0009S0225, MAPOLY0011S0178, MAPOLY0029S0099, MAPOLY0030S0095, MAPOLY0070S0053, MAPOLY0075S0053, MAPOLY0125S0012

## Sheet: MpSGF13A
*P: biological process, C: cellular compartment, F: molecular function
GO.ID	Term	Annotated	Count	Expected	p-value	q-value	Aspect*	Genes	Origin input
GO:0001101	response to acid chemical	343	11	2.82	8.7e-05	0.3714	P	Mapoly0025s0074, Mapoly0026s0106, Mapoly0027s0099, Mapoly0030s0080, Mapoly0034s0034, Mapoly0050s0023, Mapoly0051s0077, Mapoly0053s0068, Mapoly0061s0041, Mapoly0065s0058, Mapoly0079s0017	MAPOLY0025S0074, MAPOLY0026S0106, MAPOLY0027S0099, MAPOLY0030S0080, MAPOLY0034S0034, MAPOLY0050S0023, MAPOLY0051S0077, MAPOLY0053S0068, MAPOLY0061S0041, MAPOLY0065S0058, MAPOLY0079S0017
GO:0000272	polysaccharide catabolic process	18	3	0.15	0.00039	0.8325	P	Mapoly0008s0198, Mapoly0051s0014, Mapoly0147s0005	MAPOLY0008S0198, MAPOLY0051S0014, MAPOLY0147S0005
GO:1901700	response to oxygen-containing compound	437	11	3.59	0.00072	1	P	Mapoly0025s0074, Mapoly0026s0106, Mapoly0027s0099, Mapoly0030s0080, Mapoly0034s0034, Mapoly0050s0023, Mapoly0051s0077, Mapoly0053s0068, Mapoly0061s0041, Mapoly0065s0058, Mapoly0079s0017	MAPOLY0025S0074, MAPOLY0026S0106, MAPOLY0027S0099, MAPOLY0030S0080, MAPOLY0034S0034, MAPOLY0050S0023, MAPOLY0051S0077, MAPOLY0053S0068, MAPOLY0061S0041, MAPOLY0065S0058, MAPOLY0079S0017
GO:0009415	response to water	104	5	0.86	0.00155	1	P	Mapoly0025s0074, Mapoly0027s0099, Mapoly0053s0068, Mapoly0065s0058, Mapoly0079s0017	MAPOLY0025S0074, MAPOLY0027S0099, MAPOLY0053S0068, MAPOLY0065S0058, MAPOLY0079S0017
GO:0009269	response to desiccation	8	2	0.07	0.0018	1	P	Mapoly0027s0099, Mapoly0065s0058	MAPOLY0027S0099, MAPOLY0065S0058
GO:0055085	transmembrane transport	428	10	3.52	0.00226	1	P	Mapoly0002s0289, Mapoly0003s0270, Mapoly0019s0129, Mapoly0045s0018, Mapoly0051s0077, Mapoly0062s0006, Mapoly0067s0021, Mapoly0073s0030, Mapoly0079s0017, Mapoly0538s0001	MAPOLY0002S0289, MAPOLY0003S0270, MAPOLY0019S0129, MAPOLY0045S0018, MAPOLY0051S0077, MAPOLY0062S0006, MAPOLY0067S0021, MAPOLY0073S0030, MAPOLY0079S0017, MAPOLY0538S0001
GO:0010411	xyloglucan metabolic process	40	3	0.33	0.0042	1	P	Mapoly0008s0198, Mapoly0130s0044, Mapoly0130s0045	MAPOLY0008S0198, MAPOLY0130S0044, MAPOLY0130S0045
GO:0005976	polysaccharide metabolic process	135	5	1.11	0.00483	1	P	Mapoly0008s0198, Mapoly0051s0014, Mapoly0130s0044, Mapoly0130s0045, Mapoly0147s0005	MAPOLY0008S0198, MAPOLY0051S0014, MAPOLY0130S0044, MAPOLY0130S0045, MAPOLY0147S0005
GO:0010410	hemicellulose metabolic process	49	3	0.4	0.00743	1	P	Mapoly0008s0198, Mapoly0130s0044, Mapoly0130s0045	MAPOLY0008S0198, MAPOLY0130S0044, MAPOLY0130S0045
GO:0009414	response to water deprivation	101	4	0.83	0.00929	1	P	Mapoly0025s0074, Mapoly0027s0099, Mapoly0065s0058, Mapoly0079s0017	MAPOLY0025S0074, MAPOLY0027S0099, MAPOLY0065S0058, MAPOLY0079S0017
GO:0006073	cellular glucan metabolic process	102	4	0.84	0.00961	1	P	Mapoly0008s0198, Mapoly0051s0014, Mapoly0130s0044, Mapoly0130s0045	MAPOLY0008S0198, MAPOLY0051S0014, MAPOLY0130S0044, MAPOLY0130S0045
GO:0044042	glucan metabolic process	102	4	0.84	0.00961	1	P	Mapoly0008s0198, Mapoly0051s0014, Mapoly0130s0044, Mapoly0130s0045	MAPOLY0008S0198, MAPOLY0051S0014, MAPOLY0130S0044, MAPOLY0130S0045
GO:0005576	extracellular region	222	7	1.86	0.0022	1	C	Mapoly0008s0198, Mapoly0021s0114, Mapoly0025s0074, Mapoly0061s0041, Mapoly0130s0044, Mapoly0130s0045, Mapoly1171s0001	MAPOLY0008S0198, MAPOLY0021S0114, MAPOLY0025S0074, MAPOLY0061S0041, MAPOLY0130S0044, MAPOLY0130S0045, MAPOLY1171S0001
GO:0048046	apoplast	150	5	1.26	0.0079	1	C	Mapoly0008s0198, Mapoly0025s0074, Mapoly0061s0041, Mapoly0130s0044, Mapoly0130s0045	MAPOLY0008S0198, MAPOLY0025S0074, MAPOLY0061S0041, MAPOLY0130S0044, MAPOLY0130S0045
GO:0016160	amylase activity	12	3	0.08	5.2e-05	0.1115	F	Mapoly0061s0041, Mapoly0147s0005, Mapoly0285s0001	MAPOLY0061S0041, MAPOLY0147S0005, MAPOLY0285S0001
GO:0004096	catalase activity	5	2	0.03	0.0004	0.4217	F	Mapoly0068s0055, Mapoly0127s0052	MAPOLY0068S0055, MAPOLY0127S0052
GO:0004556	alpha-amylase activity	6	2	0.04	0.00059	0.4217	F	Mapoly0061s0041, Mapoly0285s0001	MAPOLY0061S0041, MAPOLY0285S0001
GO:0004553	hydrolase activity, hydrolyzing O-glycosyl compounds	215	6	1.37	0.00237	0.9319	F	Mapoly0008s0198, Mapoly0061s0041, Mapoly0130s0044, Mapoly0130s0045, Mapoly0147s0005, Mapoly0285s0001	MAPOLY0008S0198, MAPOLY0061S0041, MAPOLY0130S0044, MAPOLY0130S0045, MAPOLY0147S0005, MAPOLY0285S0001
GO:0016798	hydrolase activity, acting on glycosyl bonds	234	6	1.5	0.00361	0.9319	F	Mapoly0008s0198, Mapoly0061s0041, Mapoly0130s0044, Mapoly0130s0045, Mapoly0147s0005, Mapoly0285s0001	MAPOLY0008S0198, MAPOLY0061S0041, MAPOLY0130S0044, MAPOLY0130S0045, MAPOLY0147S0005, MAPOLY0285S0001
GO:0022891	substrate-specific transmembrane transporter activity	332	7	2.12	0.00493	0.9319	F	Mapoly0015s0091, Mapoly0019s0129, Mapoly0051s0014, Mapoly0051s0077, Mapoly0067s0021, Mapoly0081s0014, Mapoly0538s0001	MAPOLY0015S0091, MAPOLY0019S0129, MAPOLY0051S0014, MAPOLY0051S0077, MAPOLY0067S0021, MAPOLY0081S0014, MAPOLY0538S0001
GO:0016491	oxidoreductase activity	1056	14	6.75	0.00548	0.9319	F	Mapoly0005s0036, Mapoly0006s0285, Mapoly0015s0091, Mapoly0023s0059, Mapoly0027s0099, Mapoly0036s0100, Mapoly0038s0104, Mapoly0042s0039, Mapoly0047s0055, Mapoly0066s0096, Mapoly0068s0055, Mapoly0127s0052, Mapoly0147s0021, Mapoly0169s0005	MAPOLY0005S0036, MAPOLY0006S0285, MAPOLY0015S0091, MAPOLY0023S0059, MAPOLY0027S0099, MAPOLY0036S0100, MAPOLY0038S0104, MAPOLY0042S0039, MAPOLY0047S0055, MAPOLY0066S0096, MAPOLY0068S0055, MAPOLY0127S0052, MAPOLY0147S0021, MAPOLY0169S0005
GO:0016830	carbon-carbon lyase activity	57	3	0.36	0.00567	0.9319	F	Mapoly0049s0126, Mapoly0050s0022, Mapoly0115s0061	MAPOLY0049S0126, MAPOLY0050S0022, MAPOLY0115S0061
GO:0022857	transmembrane transporter activity	441	8	2.82	0.00652	0.9319	F	Mapoly0015s0091, Mapoly0019s0129, Mapoly0051s0014, Mapoly0051s0077, Mapoly0067s0021, Mapoly0079s0017, Mapoly0081s0014, Mapoly0538s0001	MAPOLY0015S0091, MAPOLY0019S0129, MAPOLY0051S0014, MAPOLY0051S0077, MAPOLY0067S0021, MAPOLY0079S0017, MAPOLY0081S0014, MAPOLY0538S0001
GO:0022892	substrate-specific transporter activity	370	7	2.37	0.00879	1	F	Mapoly0015s0091, Mapoly0019s0129, Mapoly0051s0014, Mapoly0051s0077, Mapoly0067s0021, Mapoly0081s0014, Mapoly0538s0001	MAPOLY0015S0091, MAPOLY0019S0129, MAPOLY0051S0014, MAPOLY0051S0077, MAPOLY0067S0021, MAPOLY0081S0014, MAPOLY0538S0001
GO:0005509	calcium ion binding	132	4	0.84	0.00987	1	F	Mapoly0027s0099, Mapoly0038s0104, Mapoly0061s0041, Mapoly0285s0001	MAPOLY0027S0099, MAPOLY0038S0104, MAPOLY0061S0041, MAPOLY0285S0001
GO:0051536	iron-sulfur cluster binding	70	3	0.45	0.01	1	F	Mapoly0015s0091, Mapoly0042s0039, Mapoly0113s0043	MAPOLY0015S0091, MAPOLY0042S0039, MAPOLY0113S0043
GO:0051540	metal cluster binding	70	3	0.45	0.01	1	F	Mapoly0015s0091, Mapoly0042s0039, Mapoly0113s0043	MAPOLY0015S0091, MAPOLY0042S0039, MAPOLY0113S0043

## Sheet: MpSGF13B
*P: biological process, C: cellular compartment, F: molecular function
GO.ID	Term	Annotated	Count	Expected	p-value	q-value	Aspect*	Genes	Origin input
GO:0000272	polysaccharide catabolic process	18	3	0.14	0.00032	1	P	Mapoly0008s0198, Mapoly0051s0014, Mapoly0147s0005	MAPOLY0008S0198, MAPOLY0051S0014, MAPOLY0147S0005
GO:0001101	response to acid chemical	343	9	2.62	0.00101	1	P	Mapoly0025s0074, Mapoly0026s0106, Mapoly0027s0099, Mapoly0034s0034, Mapoly0050s0023, Mapoly0051s0077, Mapoly0053s0068, Mapoly0061s0041, Mapoly0065s0058	MAPOLY0025S0074, MAPOLY0026S0106, MAPOLY0027S0099, MAPOLY0034S0034, MAPOLY0050S0023, MAPOLY0051S0077, MAPOLY0053S0068, MAPOLY0061S0041, MAPOLY0065S0058
GO:0009269	response to desiccation	8	2	0.06	0.00156	1	P	Mapoly0027s0099, Mapoly0065s0058	MAPOLY0027S0099, MAPOLY0065S0058
GO:0010411	xyloglucan metabolic process	40	3	0.31	0.0034	1	P	Mapoly0008s0198, Mapoly0130s0044, Mapoly0130s0045	MAPOLY0008S0198, MAPOLY0130S0044, MAPOLY0130S0045
GO:0005976	polysaccharide metabolic process	135	5	1.03	0.0035	1	P	Mapoly0008s0198, Mapoly0051s0014, Mapoly0130s0044, Mapoly0130s0045, Mapoly0147s0005	MAPOLY0008S0198, MAPOLY0051S0014, MAPOLY0130S0044, MAPOLY0130S0045, MAPOLY0147S0005
GO:0055085	transmembrane transport	428	9	3.27	0.00461	1	P	Mapoly0002s0289, Mapoly0003s0270, Mapoly0019s0129, Mapoly0045s0018, Mapoly0051s0077, Mapoly0062s0006, Mapoly0067s0021, Mapoly0103s0025, Mapoly0538s0001	MAPOLY0002S0289, MAPOLY0003S0270, MAPOLY0019S0129, MAPOLY0045S0018, MAPOLY0051S0077, MAPOLY0062S0006, MAPOLY0067S0021, MAPOLY0103S0025, MAPOLY0538S0001
GO:1901700	response to oxygen-containing compound	437	9	3.34	0.00528	1	P	Mapoly0025s0074, Mapoly0026s0106, Mapoly0027s0099, Mapoly0034s0034, Mapoly0050s0023, Mapoly0051s0077, Mapoly0053s0068, Mapoly0061s0041, Mapoly0065s0058	MAPOLY0025S0074, MAPOLY0026S0106, MAPOLY0027S0099, MAPOLY0034S0034, MAPOLY0050S0023, MAPOLY0051S0077, MAPOLY0053S0068, MAPOLY0061S0041, MAPOLY0065S0058
GO:0010410	hemicellulose metabolic process	49	3	0.37	0.00604	1	P	Mapoly0008s0198, Mapoly0130s0044, Mapoly0130s0045	MAPOLY0008S0198, MAPOLY0130S0044, MAPOLY0130S0045
GO:0006073	cellular glucan metabolic process	102	4	0.78	0.00741	1	P	Mapoly0008s0198, Mapoly0051s0014, Mapoly0130s0044, Mapoly0130s0045	MAPOLY0008S0198, MAPOLY0051S0014, MAPOLY0130S0044, MAPOLY0130S0045
GO:0044042	glucan metabolic process	102	4	0.78	0.00741	1	P	Mapoly0008s0198, Mapoly0051s0014, Mapoly0130s0044, Mapoly0130s0045	MAPOLY0008S0198, MAPOLY0051S0014, MAPOLY0130S0044, MAPOLY0130S0045
GO:0009415	response to water	104	4	0.79	0.00793	1	P	Mapoly0025s0074, Mapoly0027s0099, Mapoly0053s0068, Mapoly0065s0058	MAPOLY0025S0074, MAPOLY0027S0099, MAPOLY0053S0068, MAPOLY0065S0058
GO:0010383	cell wall polysaccharide metabolic process	58	3	0.44	0.00965	1	P	Mapoly0008s0198, Mapoly0130s0044, Mapoly0130s0045	MAPOLY0008S0198, MAPOLY0130S0044, MAPOLY0130S0045
GO:0005576	extracellular region	222	7	1.53	0.00066	0.4376	C	Mapoly0008s0198, Mapoly0021s0114, Mapoly0025s0074, Mapoly0061s0041, Mapoly0130s0044, Mapoly0130s0045, Mapoly1171s0001	MAPOLY0008S0198, MAPOLY0021S0114, MAPOLY0025S0074, MAPOLY0061S0041, MAPOLY0130S0044, MAPOLY0130S0045, MAPOLY1171S0001
GO:0048046	apoplast	150	5	1.03	0.00335	0.9061	C	Mapoly0008s0198, Mapoly0025s0074, Mapoly0061s0041, Mapoly0130s0044, Mapoly0130s0045	MAPOLY0008S0198, MAPOLY0025S0074, MAPOLY0061S0041, MAPOLY0130S0044, MAPOLY0130S0045
GO:0031969	chloroplast membrane	58	3	0.4	0.00713	0.9061	C	Mapoly0027s0099, Mapoly0051s0014, Mapoly0051s0077	MAPOLY0027S0099, MAPOLY0051S0014, MAPOLY0051S0077
GO:0042170	plastid membrane	61	3	0.42	0.0082	0.9061	C	Mapoly0027s0099, Mapoly0051s0014, Mapoly0051s0077	MAPOLY0027S0099, MAPOLY0051S0014, MAPOLY0051S0077
GO:0016160	amylase activity	12	3	0.07	3.2e-05	0.06861	F	Mapoly0061s0041, Mapoly0147s0005, Mapoly0285s0001	MAPOLY0061S0041, MAPOLY0147S0005, MAPOLY0285S0001
GO:0016491	oxidoreductase activity	1056	15	5.77	0.00032	0.2305	F	Mapoly0005s0036, Mapoly0006s0285, Mapoly0010s0197, Mapoly0015s0091, Mapoly0023s0059, Mapoly0027s0099, Mapoly0036s0100, Mapoly0038s0104, Mapoly0047s0055, Mapoly0048s0093, Mapoly0066s0096, Mapoly0068s0055, Mapoly0096s0075, Mapoly0147s0021, Mapoly0169s0005	MAPOLY0005S0036, MAPOLY0006S0285, MAPOLY0010S0197, MAPOLY0015S0091, MAPOLY0023S0059, MAPOLY0027S0099, MAPOLY0036S0100, MAPOLY0038S0104, MAPOLY0047S0055, MAPOLY0048S0093, MAPOLY0066S0096, MAPOLY0068S0055, MAPOLY0096S0075, MAPOLY0147S0021, MAPOLY0169S0005
GO:0022891	substrate-specific transmembrane transporter activity	332	8	1.81	0.00038	0.2305	F	Mapoly0015s0091, Mapoly0019s0129, Mapoly0051s0014, Mapoly0051s0077, Mapoly0067s0021, Mapoly0081s0014, Mapoly0103s0025, Mapoly0538s0001	MAPOLY0015S0091, MAPOLY0019S0129, MAPOLY0051S0014, MAPOLY0051S0077, MAPOLY0067S0021, MAPOLY0081S0014, MAPOLY0103S0025, MAPOLY0538S0001
GO:0004556	alpha-amylase activity	6	2	0.03	0.00043	0.2305	F	Mapoly0061s0041, Mapoly0285s0001	MAPOLY0061S0041, MAPOLY0285S0001
GO:0022892	substrate-specific transporter activity	370	8	2.02	0.00078	0.3345	F	Mapoly0015s0091, Mapoly0019s0129, Mapoly0051s0014, Mapoly0051s0077, Mapoly0067s0021, Mapoly0081s0014, Mapoly0103s0025, Mapoly0538s0001	MAPOLY0015S0091, MAPOLY0019S0129, MAPOLY0051S0014, MAPOLY0051S0077, MAPOLY0067S0021, MAPOLY0081S0014, MAPOLY0103S0025, MAPOLY0538S0001
GO:0004553	hydrolase activity, hydrolyzing O-glycosyl compounds	215	6	1.17	0.00104	0.3716	F	Mapoly0008s0198, Mapoly0061s0041, Mapoly0130s0044, Mapoly0130s0045, Mapoly0147s0005, Mapoly0285s0001	MAPOLY0008S0198, MAPOLY0061S0041, MAPOLY0130S0044, MAPOLY0130S0045, MAPOLY0147S0005, MAPOLY0285S0001
GO:0016798	hydrolase activity, acting on glycosyl bonds	234	6	1.28	0.0016	0.4901	F	Mapoly0008s0198, Mapoly0061s0041, Mapoly0130s0044, Mapoly0130s0045, Mapoly0147s0005, Mapoly0285s0001	MAPOLY0008S0198, MAPOLY0061S0041, MAPOLY0130S0044, MAPOLY0130S0045, MAPOLY0147S0005, MAPOLY0285S0001
GO:0022857	transmembrane transporter activity	441	8	2.41	0.00241	0.6459	F	Mapoly0015s0091, Mapoly0019s0129, Mapoly0051s0014, Mapoly0051s0077, Mapoly0067s0021, Mapoly0081s0014, Mapoly0103s0025, Mapoly0538s0001	MAPOLY0015S0091, MAPOLY0019S0129, MAPOLY0051S0014, MAPOLY0051S0077, MAPOLY0067S0021, MAPOLY0081S0014, MAPOLY0103S0025, MAPOLY0538S0001
GO:0016830	carbon-carbon lyase activity	57	3	0.31	0.00364	0.8104	F	Mapoly0049s0126, Mapoly0050s0022, Mapoly0115s0061	MAPOLY0049S0126, MAPOLY0050S0022, MAPOLY0115S0061
GO:0005509	calcium ion binding	132	4	0.72	0.00567	0.8104	F	Mapoly0027s0099, Mapoly0038s0104, Mapoly0061s0041, Mapoly0285s0001	MAPOLY0027S0099, MAPOLY0038S0104, MAPOLY0061S0041, MAPOLY0285S0001

## Sheet: MpSGF13C
*P: biological process, C: cellular compartment, F: molecular function
GO.ID	Term	Annotated	Count	Expected	p-value	q-value	Aspect*	Genes	Origin input
GO:0055114	oxidation-reduction process	1046	29	12.29	3.3e-06	0.01409	P	Mapoly0004s0248, Mapoly0007s0258, Mapoly0022s0193, Mapoly0026s0145, Mapoly0037s0087, Mapoly0037s0088, Mapoly0038s0040, Mapoly0039s0113, Mapoly0044s0006, Mapoly0049s0002, Mapoly0049s0095, Mapoly0054s0017, Mapoly0064s0003, Mapoly0066s0025, Mapoly0070s0023, Mapoly0070s0055, Mapoly0071s0078, Mapoly0079s0056, Mapoly0088s0027, Mapoly0095s0036, Mapoly0117s0055, Mapoly0122s0058, Mapoly0127s0054, Mapoly01…	MAPOLY0004S0248, MAPOLY0007S0258, MAPOLY0022S0193, MAPOLY0026S0145, MAPOLY0037S0087, MAPOLY0037S0088, MAPOLY0038S0040, MAPOLY0039S0113, MAPOLY0044S0006, MAPOLY0049S0002, MAPOLY0049S0095, MAPOLY0054S0017, MAPOLY0064S0003, MAPOLY0066S0025, MAPOLY0070S0023, MAPOLY0070S0055, MAPOLY0071S0078, MAPOLY0079S0056, MAPOLY0088S0027, MAPOLY0095S0036, MAPOLY0117S0055, MAPOLY0122S0058, MAPOLY0127S0054, MAPOLY01…
GO:0006972	hyperosmotic response	28	5	0.33	1.6e-05	0.03415	P	Mapoly0039s0113, Mapoly0061s0043, Mapoly0062s0108, Mapoly0076s0014, Mapoly0082s0003	MAPOLY0039S0113, MAPOLY0061S0043, MAPOLY0062S0108, MAPOLY0076S0014, MAPOLY0082S0003
GO:0042538	hyperosmotic salinity response	20	4	0.23	7.4e-05	0.1053	P	Mapoly0039s0113, Mapoly0061s0043, Mapoly0076s0014, Mapoly0082s0003	MAPOLY0039S0113, MAPOLY0061S0043, MAPOLY0076S0014, MAPOLY0082S0003
GO:0010410	hemicellulose metabolic process	49	5	0.58	0.00025	0.2668	P	Mapoly0008s0185, Mapoly0072s0046, Mapoly0120s0025, Mapoly0124s0035, Mapoly0132s0043	MAPOLY0008S0185, MAPOLY0072S0046, MAPOLY0120S0025, MAPOLY0124S0035, MAPOLY0132S0043
GO:0010383	cell wall polysaccharide metabolic process	58	5	0.68	0.00056	0.4411	P	Mapoly0008s0185, Mapoly0072s0046, Mapoly0120s0025, Mapoly0124s0035, Mapoly0132s0043	MAPOLY0008S0185, MAPOLY0072S0046, MAPOLY0120S0025, MAPOLY0124S0035, MAPOLY0132S0043
GO:0071554	cell wall organization or biogenesis	205	9	2.41	0.00062	0.4411	P	Mapoly0007s0111, Mapoly0008s0185, Mapoly0016s0100, Mapoly0072s0046, Mapoly0076s0014, Mapoly0118s0017, Mapoly0120s0025, Mapoly0124s0035, Mapoly0132s0043	MAPOLY0007S0111, MAPOLY0008S0185, MAPOLY0016S0100, MAPOLY0072S0046, MAPOLY0076S0014, MAPOLY0118S0017, MAPOLY0120S0025, MAPOLY0124S0035, MAPOLY0132S0043
GO:0005976	polysaccharide metabolic process	135	7	1.59	0.00098	0.5977	P	Mapoly0008s0185, Mapoly0061s0043, Mapoly0072s0046, Mapoly0076s0014, Mapoly0120s0025, Mapoly0124s0035, Mapoly0132s0043	MAPOLY0008S0185, MAPOLY0061S0043, MAPOLY0072S0046, MAPOLY0076S0014, MAPOLY0120S0025, MAPOLY0124S0035, MAPOLY0132S0043
GO:0005975	carbohydrate metabolic process	479	14	5.63	0.00122	0.5977	P	Mapoly0008s0185, Mapoly0014s0109, Mapoly0016s0036, Mapoly0016s0175, Mapoly0026s0014, Mapoly0027s0094, Mapoly0051s0021, Mapoly0061s0043, Mapoly0072s0046, Mapoly0076s0014, Mapoly0120s0025, Mapoly0124s0035, Mapoly0132s0043, Mapoly0214s0014	MAPOLY0008S0185, MAPOLY0014S0109, MAPOLY0016S0036, MAPOLY0016S0175, MAPOLY0026S0014, MAPOLY0027S0094, MAPOLY0051S0021, MAPOLY0061S0043, MAPOLY0072S0046, MAPOLY0076S0014, MAPOLY0120S0025, MAPOLY0124S0035, MAPOLY0132S0043, MAPOLY0214S0014
GO:0042546	cell wall biogenesis	103	6	1.21	0.00126	0.5977	P	Mapoly0008s0185, Mapoly0016s0100, Mapoly0072s0046, Mapoly0076s0014, Mapoly0120s0025, Mapoly0132s0043	MAPOLY0008S0185, MAPOLY0016S0100, MAPOLY0072S0046, MAPOLY0076S0014, MAPOLY0120S0025, MAPOLY0132S0043
GO:0044036	cell wall macromolecule metabolic process	78	5	0.92	0.00213	0.9093	P	Mapoly0008s0185, Mapoly0072s0046, Mapoly0120s0025, Mapoly0124s0035, Mapoly0132s0043	MAPOLY0008S0185, MAPOLY0072S0046, MAPOLY0120S0025, MAPOLY0124S0035, MAPOLY0132S0043
GO:0044264	cellular polysaccharide metabolic process	119	6	1.4	0.00263	1	P	Mapoly0008s0185, Mapoly0061s0043, Mapoly0072s0046, Mapoly0076s0014, Mapoly0120s0025, Mapoly0132s0043	MAPOLY0008S0185, MAPOLY0061S0043, MAPOLY0072S0046, MAPOLY0076S0014, MAPOLY0120S0025, MAPOLY0132S0043
GO:0046777	protein autophosphorylation	31	3	0.36	0.00554	1	P	Mapoly0058s0008, Mapoly0061s0017, Mapoly0062s0108	MAPOLY0058S0008, MAPOLY0061S0017, MAPOLY0062S0108
GO:0006979	response to oxidative stress	335	10	3.94	0.00555	1	P	Mapoly0027s0094, Mapoly0038s0040, Mapoly0039s0113, Mapoly0070s0023, Mapoly0070s0055, Mapoly0088s0027, Mapoly0095s0036, Mapoly0127s0054, Mapoly0196s0012, Mapoly0196s0013	MAPOLY0027S0094, MAPOLY0038S0040, MAPOLY0039S0113, MAPOLY0070S0023, MAPOLY0070S0055, MAPOLY0088S0027, MAPOLY0095S0036, MAPOLY0127S0054, MAPOLY0196S0012, MAPOLY0196S0013
GO:0045491	xylan metabolic process	10	2	0.12	0.00577	1	P	Mapoly0120s0025, Mapoly0124s0035	MAPOLY0120S0025, MAPOLY0124S0035
GO:0009698	phenylpropanoid metabolic process	32	3	0.38	0.00606	1	P	Mapoly0006s0226, Mapoly0037s0087, Mapoly0049s0002	MAPOLY0006S0226, MAPOLY0037S0087, MAPOLY0049S0002
GO:0006073	cellular glucan metabolic process	102	5	1.2	0.00676	1	P	Mapoly0008s0185, Mapoly0061s0043, Mapoly0072s0046, Mapoly0076s0014, Mapoly0132s0043	MAPOLY0008S0185, MAPOLY0061S0043, MAPOLY0072S0046, MAPOLY0076S0014, MAPOLY0132S0043
GO:0044042	glucan metabolic process	102	5	1.2	0.00676	1	P	Mapoly0008s0185, Mapoly0061s0043, Mapoly0072s0046, Mapoly0076s0014, Mapoly0132s0043	MAPOLY0008S0185, MAPOLY0061S0043, MAPOLY0072S0046, MAPOLY0076S0014, MAPOLY0132S0043
GO:0071944	cell periphery	803	16	5.38	2e-05	0.007293	C	Mapoly0007s0111, Mapoly0008s0185, Mapoly0014s0109, Mapoly0024s0136, Mapoly0033s0148, Mapoly0037s0087, Mapoly0058s0008, Mapoly0061s0017, Mapoly0061s0043, Mapoly0062s0015, Mapoly0066s0097, Mapoly0072s0046, Mapoly0076s0014, Mapoly0124s0035, Mapoly0132s0043, Mapoly0194s0008	MAPOLY0007S0111, MAPOLY0008S0185, MAPOLY0014S0109, MAPOLY0024S0136, MAPOLY0033S0148, MAPOLY0037S0087, MAPOLY0058S0008, MAPOLY0061S0017, MAPOLY0061S0043, MAPOLY0062S0015, MAPOLY0066S0097, MAPOLY0072S0046, MAPOLY0076S0014, MAPOLY0124S0035, MAPOLY0132S0043, MAPOLY0194S0008
GO:0005618	cell wall	194	8	1.3	3.1e-05	0.007293	C	Mapoly0007s0111, Mapoly0008s0185, Mapoly0033s0148, Mapoly0058s0008, Mapoly0062s0015, Mapoly0072s0046, Mapoly0124s0035, Mapoly0132s0043	MAPOLY0007S0111, MAPOLY0008S0185, MAPOLY0033S0148, MAPOLY0058S0008, MAPOLY0062S0015, MAPOLY0072S0046, MAPOLY0124S0035, MAPOLY0132S0043
GO:0030312	external encapsulating structure	195	8	1.31	3.3e-05	0.007293	C	Mapoly0007s0111, Mapoly0008s0185, Mapoly0033s0148, Mapoly0058s0008, Mapoly0062s0015, Mapoly0072s0046, Mapoly0124s0035, Mapoly0132s0043	MAPOLY0007S0111, MAPOLY0008S0185, MAPOLY0033S0148, MAPOLY0058S0008, MAPOLY0062S0015, MAPOLY0072S0046, MAPOLY0124S0035, MAPOLY0132S0043
GO:0005576	extracellular region	222	8	1.49	8.3e-05	0.01376	C	Mapoly0008s0185, Mapoly0033s0148, Mapoly0046s0080, Mapoly0049s0002, Mapoly0072s0046, Mapoly0118s0017, Mapoly0124s0035, Mapoly0132s0043	MAPOLY0008S0185, MAPOLY0033S0148, MAPOLY0046S0080, MAPOLY0049S0002, MAPOLY0072S0046, MAPOLY0118S0017, MAPOLY0124S0035, MAPOLY0132S0043
GO:0048046	apoplast	150	6	1	0.00042	0.05569	C	Mapoly0008s0185, Mapoly0033s0148, Mapoly0049s0002, Mapoly0072s0046, Mapoly0124s0035, Mapoly0132s0043	MAPOLY0008S0185, MAPOLY0033S0148, MAPOLY0049S0002, MAPOLY0072S0046, MAPOLY0124S0035, MAPOLY0132S0043
GO:0005802	trans-Golgi network	104	4	0.7	0.00483	0.4669	C	Mapoly0012s0079, Mapoly0061s0043, Mapoly0076s0014, Mapoly0120s0025	MAPOLY0012S0079, MAPOLY0061S0043, MAPOLY0076S0014, MAPOLY0120S0025
GO:0046658	anchored component of plasma membrane	16	2	0.11	0.00493	0.4669	C	Mapoly0014s0109, Mapoly0194s0008	MAPOLY0014S0109, MAPOLY0194S0008
GO:0098791	Golgi subcompartment	113	4	0.76	0.00648	0.5112	C	Mapoly0012s0079, Mapoly0061s0043, Mapoly0076s0014, Mapoly0120s0025	MAPOLY0012S0079, MAPOLY0061S0043, MAPOLY0076S0014, MAPOLY0120S0025
GO:0031225	anchored component of membrane	19	2	0.13	0.00694	0.5112	C	Mapoly0014s0109, Mapoly0194s0008	MAPOLY0014S0109, MAPOLY0194S0008
GO:0031226	intrinsic component of plasma membrane	21	2	0.14	0.00845	0.5602	C	Mapoly0014s0109, Mapoly0194s0008	MAPOLY0014S0109, MAPOLY0194S0008
GO:0005768	endosome	126	4	0.84	0.00948	0.5714	C	Mapoly0012s0079, Mapoly0061s0043, Mapoly0076s0014, Mapoly0120s0025	MAPOLY0012S0079, MAPOLY0061S0043, MAPOLY0076S0014, MAPOLY0120S0025
GO:0016491	oxidoreductase activity	1056	29	11.05	5e-07	0.001072	F	Mapoly0004s0248, Mapoly0007s0258, Mapoly0022s0193, Mapoly0026s0145, Mapoly0037s0087, Mapoly0037s0088, Mapoly0038s0040, Mapoly0039s0113, Mapoly0044s0006, Mapoly0049s0002, Mapoly0049s0095, Mapoly0054s0017, Mapoly0064s0003, Mapoly0066s0025, Mapoly0070s0023, Mapoly0070s0055, Mapoly0071s0078, Mapoly0079s0056, Mapoly0088s0027, Mapoly0095s0036, Mapoly0117s0055, Mapoly0122s0058, Mapoly0127s0054, Mapoly01…	MAPOLY0004S0248, MAPOLY0007S0258, MAPOLY0022S0193, MAPOLY0026S0145, MAPOLY0037S0087, MAPOLY0037S0088, MAPOLY0038S0040, MAPOLY0039S0113, MAPOLY0044S0006, MAPOLY0049S0002, MAPOLY0049S0095, MAPOLY0054S0017, MAPOLY0064S0003, MAPOLY0066S0025, MAPOLY0070S0023, MAPOLY0070S0055, MAPOLY0071S0078, MAPOLY0079S0056, MAPOLY0088S0027, MAPOLY0095S0036, MAPOLY0117S0055, MAPOLY0122S0058, MAPOLY0127S0054, MAPOLY01…
GO:0003824	catalytic activity	4440	68	46.44	2.4e-06	0.002573	F	Mapoly0001s0168, Mapoly0003s0312, Mapoly0004s0248, Mapoly0005s0001, Mapoly0005s0124, Mapoly0007s0041, Mapoly0007s0111, Mapoly0007s0258, Mapoly0008s0131, Mapoly0008s0164, Mapoly0008s0185, Mapoly0012s0079, Mapoly0014s0109, Mapoly0016s0036, Mapoly0016s0100, Mapoly0016s0175, Mapoly0022s0193, Mapoly0023s0057, Mapoly0026s0014, Mapoly0026s0145, Mapoly0027s0094, Mapoly0033s0075, Mapoly0037s0087, Mapoly00…	MAPOLY0001S0168, MAPOLY0003S0312, MAPOLY0004S0248, MAPOLY0005S0001, MAPOLY0005S0124, MAPOLY0007S0041, MAPOLY0007S0111, MAPOLY0007S0258, MAPOLY0008S0131, MAPOLY0008S0164, MAPOLY0008S0185, MAPOLY0012S0079, MAPOLY0014S0109, MAPOLY0016S0036, MAPOLY0016S0100, MAPOLY0016S0175, MAPOLY0022S0193, MAPOLY0023S0057, MAPOLY0026S0014, MAPOLY0026S0145, MAPOLY0027S0094, MAPOLY0033S0075, MAPOLY0037S0087, MAPOLY00…
GO:0004553	hydrolase activity, hydrolyzing O-glycosyl compounds	215	11	2.25	1.4e-05	0.007504	F	Mapoly0008s0185, Mapoly0014s0109, Mapoly0016s0036, Mapoly0016s0175, Mapoly0027s0094, Mapoly0051s0021, Mapoly0061s0043, Mapoly0072s0046, Mapoly0124s0035, Mapoly0132s0043, Mapoly0214s0014	MAPOLY0008S0185, MAPOLY0014S0109, MAPOLY0016S0036, MAPOLY0016S0175, MAPOLY0027S0094, MAPOLY0051S0021, MAPOLY0061S0043, MAPOLY0072S0046, MAPOLY0124S0035, MAPOLY0132S0043, MAPOLY0214S0014
GO:0020037	heme binding	399	15	4.17	1.4e-05	0.007504	F	Mapoly0007s0258, Mapoly0022s0193, Mapoly0037s0087, Mapoly0038s0040, Mapoly0039s0113, Mapoly0070s0023, Mapoly0070s0055, Mapoly0088s0027, Mapoly0095s0036, Mapoly0122s0058, Mapoly0127s0054, Mapoly0177s0022, Mapoly0196s0012, Mapoly0196s0013, Mapoly4414s0001	MAPOLY0007S0258, MAPOLY0022S0193, MAPOLY0037S0087, MAPOLY0038S0040, MAPOLY0039S0113, MAPOLY0070S0023, MAPOLY0070S0055, MAPOLY0088S0027, MAPOLY0095S0036, MAPOLY0122S0058, MAPOLY0127S0054, MAPOLY0177S0022, MAPOLY0196S0012, MAPOLY0196S0013, MAPOLY4414S0001
GO:0046906	tetrapyrrole binding	407	15	4.26	1.8e-05	0.007718	F	Mapoly0007s0258, Mapoly0022s0193, Mapoly0037s0087, Mapoly0038s0040, Mapoly0039s0113, Mapoly0070s0023, Mapoly0070s0055, Mapoly0088s0027, Mapoly0095s0036, Mapoly0122s0058, Mapoly0127s0054, Mapoly0177s0022, Mapoly0196s0012, Mapoly0196s0013, Mapoly4414s0001	MAPOLY0007S0258, MAPOLY0022S0193, MAPOLY0037S0087, MAPOLY0038S0040, MAPOLY0039S0113, MAPOLY0070S0023, MAPOLY0070S0055, MAPOLY0088S0027, MAPOLY0095S0036, MAPOLY0122S0058, MAPOLY0127S0054, MAPOLY0177S0022, MAPOLY0196S0012, MAPOLY0196S0013, MAPOLY4414S0001
GO:0016798	hydrolase activity, acting on glycosyl bonds	234	11	2.45	3e-05	0.009801	F	Mapoly0008s0185, Mapoly0014s0109, Mapoly0016s0036, Mapoly0016s0175, Mapoly0027s0094, Mapoly0051s0021, Mapoly0061s0043, Mapoly0072s0046, Mapoly0124s0035, Mapoly0132s0043, Mapoly0214s0014	MAPOLY0008S0185, MAPOLY0014S0109, MAPOLY0016S0036, MAPOLY0016S0175, MAPOLY0027S0094, MAPOLY0051S0021, MAPOLY0061S0043, MAPOLY0072S0046, MAPOLY0124S0035, MAPOLY0132S0043, MAPOLY0214S0014
GO:0016758	transferase activity, transferring hexosyl groups	194	10	2.03	3.2e-05	0.009801	F	Mapoly0008s0131, Mapoly0008s0185, Mapoly0016s0100, Mapoly0072s0046, Mapoly0076s0014, Mapoly0109s0002, Mapoly0120s0025, Mapoly0125s0041, Mapoly0125s0042, Mapoly0132s0043	MAPOLY0008S0131, MAPOLY0008S0185, MAPOLY0016S0100, MAPOLY0072S0046, MAPOLY0076S0014, MAPOLY0109S0002, MAPOLY0120S0025, MAPOLY0125S0041, MAPOLY0125S0042, MAPOLY0132S0043
GO:0016757	transferase activity, transferring glycosyl groups	258	10	2.7	0.00034	0.09112	F	Mapoly0008s0131, Mapoly0008s0185, Mapoly0016s0100, Mapoly0072s0046, Mapoly0076s0014, Mapoly0109s0002, Mapoly0120s0025, Mapoly0125s0041, Mapoly0125s0042, Mapoly0132s0043	MAPOLY0008S0131, MAPOLY0008S0185, MAPOLY0016S0100, MAPOLY0072S0046, MAPOLY0076S0014, MAPOLY0109S0002, MAPOLY0120S0025, MAPOLY0125S0041, MAPOLY0125S0042, MAPOLY0132S0043
GO:0004601	peroxidase activity	222	9	2.32	0.0005	0.1191	F	Mapoly0038s0040, Mapoly0039s0113, Mapoly0070s0023, Mapoly0070s0055, Mapoly0088s0027, Mapoly0095s0036, Mapoly0127s0054, Mapoly0196s0012, Mapoly0196s0013	MAPOLY0038S0040, MAPOLY0039S0113, MAPOLY0070S0023, MAPOLY0070S0055, MAPOLY0088S0027, MAPOLY0095S0036, MAPOLY0127S0054, MAPOLY0196S0012, MAPOLY0196S0013
GO:0016684	oxidoreductase activity, acting on peroxide as acceptor	227	9	2.37	0.00058	0.1244	F	Mapoly0038s0040, Mapoly0039s0113, Mapoly0070s0023, Mapoly0070s0055, Mapoly0088s0027, Mapoly0095s0036, Mapoly0127s0054, Mapoly0196s0012, Mapoly0196s0013	MAPOLY0038S0040, MAPOLY0039S0113, MAPOLY0070S0023, MAPOLY0070S0055, MAPOLY0088S0027, MAPOLY0095S0036, MAPOLY0127S0054, MAPOLY0196S0012, MAPOLY0196S0013
GO:0016209	antioxidant activity	235	9	2.46	0.00075	0.1462	F	Mapoly0038s0040, Mapoly0039s0113, Mapoly0070s0023, Mapoly0070s0055, Mapoly0088s0027, Mapoly0095s0036, Mapoly0127s0054, Mapoly0196s0012, Mapoly0196s0013	MAPOLY0038S0040, MAPOLY0039S0113, MAPOLY0070S0023, MAPOLY0070S0055, MAPOLY0088S0027, MAPOLY0095S0036, MAPOLY0127S0054, MAPOLY0196S0012, MAPOLY0196S0013
GO:0005506	iron ion binding	218	8	2.28	0.00195	0.3484	F	Mapoly0007s0258, Mapoly0022s0193, Mapoly0037s0087, Mapoly0037s0088, Mapoly0044s0006, Mapoly0122s0058, Mapoly0177s0022, Mapoly4414s0001	MAPOLY0007S0258, MAPOLY0022S0193, MAPOLY0037S0087, MAPOLY0037S0088, MAPOLY0044S0006, MAPOLY0122S0058, MAPOLY0177S0022, MAPOLY4414S0001
GO:0016682	oxidoreductase activity, acting on diphenols and related substances as donors, oxygen as acceptor	65	4	0.68	0.00466	0.7685	F	Mapoly0049s0002, Mapoly0071s0078, Mapoly0117s0055, Mapoly0134s0001	MAPOLY0049S0002, MAPOLY0071S0078, MAPOLY0117S0055, MAPOLY0134S0001
GO:0016679	oxidoreductase activity, acting on diphenols and related substances as donors	69	4	0.72	0.00577	0.8836	F	Mapoly0049s0002, Mapoly0071s0078, Mapoly0117s0055, Mapoly0134s0001	MAPOLY0049S0002, MAPOLY0071S0078, MAPOLY0117S0055, MAPOLY0134S0001

## Sheet: MpSGF17
*P: biological process, C: cellular compartment, F: molecular function
GO.ID	Term	Annotated	Count	Expected	p-value	q-value	Aspect*	Genes	Origin input
GO:0009791	post-embryonic development	531	19	7.17	6.7e-05	0.2028	P	Mapoly0001s0040, Mapoly0006s0093, Mapoly0016s0006, Mapoly0019s0146, Mapoly0021s0138, Mapoly0022s0086, Mapoly0028s0049, Mapoly0035s0133, Mapoly0038s0098, Mapoly0050s0019, Mapoly0060s0112, Mapoly0063s0006, Mapoly0067s0057, Mapoly0084s0051, Mapoly0085s0091, Mapoly0096s0043, Mapoly0168s0006, Mapoly0181s0012, Mapoly0251s0001	MAPOLY0001S0040, MAPOLY0006S0093, MAPOLY0016S0006, MAPOLY0019S0146, MAPOLY0021S0138, MAPOLY0022S0086, MAPOLY0028S0049, MAPOLY0035S0133, MAPOLY0038S0098, MAPOLY0050S0019, MAPOLY0060S0112, MAPOLY0063S0006, MAPOLY0067S0057, MAPOLY0084S0051, MAPOLY0085S0091, MAPOLY0096S0043, MAPOLY0168S0006, MAPOLY0181S0012, MAPOLY0251S0001
GO:0016071	mRNA metabolic process	115	8	1.55	0.00015	0.2028	P	Mapoly0008s0008, Mapoly0021s0138, Mapoly0029s0126, Mapoly0053s0007, Mapoly0054s0103, Mapoly0059s0024, Mapoly0063s0006, Mapoly0076s0002	MAPOLY0008S0008, MAPOLY0021S0138, MAPOLY0029S0126, MAPOLY0053S0007, MAPOLY0054S0103, MAPOLY0059S0024, MAPOLY0063S0006, MAPOLY0076S0002
GO:0000184	nuclear-transcribed mRNA catabolic process, nonsense-mediated decay	9	3	0.12	0.00019	0.2028	P	Mapoly0008s0008, Mapoly0021s0138, Mapoly0029s0126	MAPOLY0008S0008, MAPOLY0021S0138, MAPOLY0029S0126
GO:0048367	shoot system development	262	12	3.54	0.00019	0.2028	P	Mapoly0001s0040, Mapoly0016s0006, Mapoly0019s0146, Mapoly0021s0138, Mapoly0035s0133, Mapoly0038s0098, Mapoly0050s0019, Mapoly0059s0024, Mapoly0063s0006, Mapoly0067s0057, Mapoly0084s0051, Mapoly0085s0091	MAPOLY0001S0040, MAPOLY0016S0006, MAPOLY0019S0146, MAPOLY0021S0138, MAPOLY0035S0133, MAPOLY0038S0098, MAPOLY0050S0019, MAPOLY0059S0024, MAPOLY0063S0006, MAPOLY0067S0057, MAPOLY0084S0051, MAPOLY0085S0091
GO:0048608	reproductive structure development	416	15	5.62	0.00041	0.2888	P	Mapoly0001s0040, Mapoly0016s0006, Mapoly0019s0146, Mapoly0021s0138, Mapoly0022s0086, Mapoly0028s0049, Mapoly0035s0133, Mapoly0038s0098, Mapoly0050s0019, Mapoly0063s0006, Mapoly0084s0051, Mapoly0085s0091, Mapoly0096s0043, Mapoly0181s0012, Mapoly0251s0001	MAPOLY0001S0040, MAPOLY0016S0006, MAPOLY0019S0146, MAPOLY0021S0138, MAPOLY0022S0086, MAPOLY0028S0049, MAPOLY0035S0133, MAPOLY0038S0098, MAPOLY0050S0019, MAPOLY0063S0006, MAPOLY0084S0051, MAPOLY0085S0091, MAPOLY0096S0043, MAPOLY0181S0012, MAPOLY0251S0001
GO:0061458	reproductive system development	416	15	5.62	0.00041	0.2888	P	Mapoly0001s0040, Mapoly0016s0006, Mapoly0019s0146, Mapoly0021s0138, Mapoly0022s0086, Mapoly0028s0049, Mapoly0035s0133, Mapoly0038s0098, Mapoly0050s0019, Mapoly0063s0006, Mapoly0084s0051, Mapoly0085s0091, Mapoly0096s0043, Mapoly0181s0012, Mapoly0251s0001	MAPOLY0001S0040, MAPOLY0016S0006, MAPOLY0019S0146, MAPOLY0021S0138, MAPOLY0022S0086, MAPOLY0028S0049, MAPOLY0035S0133, MAPOLY0038S0098, MAPOLY0050S0019, MAPOLY0063S0006, MAPOLY0084S0051, MAPOLY0085S0091, MAPOLY0096S0043, MAPOLY0181S0012, MAPOLY0251S0001
GO:0003006	developmental process involved in reproduction	482	16	6.51	0.00064	0.2888	P	Mapoly0001s0040, Mapoly0016s0006, Mapoly0019s0146, Mapoly0021s0138, Mapoly0022s0086, Mapoly0028s0049, Mapoly0035s0133, Mapoly0038s0098, Mapoly0050s0019, Mapoly0063s0006, Mapoly0084s0051, Mapoly0085s0091, Mapoly0087s0038, Mapoly0096s0043, Mapoly0181s0012, Mapoly0251s0001	MAPOLY0001S0040, MAPOLY0016S0006, MAPOLY0019S0146, MAPOLY0021S0138, MAPOLY0022S0086, MAPOLY0028S0049, MAPOLY0035S0133, MAPOLY0038S0098, MAPOLY0050S0019, MAPOLY0063S0006, MAPOLY0084S0051, MAPOLY0085S0091, MAPOLY0087S0038, MAPOLY0096S0043, MAPOLY0181S0012, MAPOLY0251S0001
GO:0032501	multicellular organismal process	908	24	12.27	0.00074	0.2888	P	Mapoly0001s0040, Mapoly0006s0093, Mapoly0007s0211, Mapoly0016s0006, Mapoly0019s0146, Mapoly0021s0138, Mapoly0022s0086, Mapoly0028s0049, Mapoly0035s0133, Mapoly0038s0098, Mapoly0050s0019, Mapoly0054s0023, Mapoly0059s0024, Mapoly0060s0112, Mapoly0063s0006, Mapoly0067s0057, Mapoly0084s0051, Mapoly0085s0091, Mapoly0087s0038, Mapoly0096s0043, Mapoly0125s0021, Mapoly0168s0006, Mapoly0181s0012, Mapoly02…	MAPOLY0001S0040, MAPOLY0006S0093, MAPOLY0007S0211, MAPOLY0016S0006, MAPOLY0019S0146, MAPOLY0021S0138, MAPOLY0022S0086, MAPOLY0028S0049, MAPOLY0035S0133, MAPOLY0038S0098, MAPOLY0050S0019, MAPOLY0054S0023, MAPOLY0059S0024, MAPOLY0060S0112, MAPOLY0063S0006, MAPOLY0067S0057, MAPOLY0084S0051, MAPOLY0085S0091, MAPOLY0087S0038, MAPOLY0096S0043, MAPOLY0125S0021, MAPOLY0168S0006, MAPOLY0181S0012, MAPOLY02…
GO:0048731	system development	639	19	8.63	0.00074	0.2888	P	Mapoly0001s0040, Mapoly0007s0211, Mapoly0016s0006, Mapoly0019s0146, Mapoly0021s0138, Mapoly0022s0086, Mapoly0028s0049, Mapoly0035s0133, Mapoly0038s0098, Mapoly0050s0019, Mapoly0054s0023, Mapoly0059s0024, Mapoly0063s0006, Mapoly0067s0057, Mapoly0084s0051, Mapoly0085s0091, Mapoly0096s0043, Mapoly0181s0012, Mapoly0251s0001	MAPOLY0001S0040, MAPOLY0007S0211, MAPOLY0016S0006, MAPOLY0019S0146, MAPOLY0021S0138, MAPOLY0022S0086, MAPOLY0028S0049, MAPOLY0035S0133, MAPOLY0038S0098, MAPOLY0050S0019, MAPOLY0054S0023, MAPOLY0059S0024, MAPOLY0063S0006, MAPOLY0067S0057, MAPOLY0084S0051, MAPOLY0085S0091, MAPOLY0096S0043, MAPOLY0181S0012, MAPOLY0251S0001
GO:0044767	single-organism developmental process	966	25	13.05	0.00076	0.2888	P	Mapoly0001s0040, Mapoly0006s0093, Mapoly0007s0211, Mapoly0016s0006, Mapoly0019s0146, Mapoly0021s0138, Mapoly0022s0086, Mapoly0028s0049, Mapoly0035s0133, Mapoly0038s0098, Mapoly0050s0019, Mapoly0054s0023, Mapoly0059s0024, Mapoly0060s0112, Mapoly0063s0006, Mapoly0067s0057, Mapoly0084s0051, Mapoly0085s0091, Mapoly0087s0038, Mapoly0096s0043, Mapoly0125s0021, Mapoly0126s0022, Mapoly0168s0006, Mapoly01…	MAPOLY0001S0040, MAPOLY0006S0093, MAPOLY0007S0211, MAPOLY0016S0006, MAPOLY0019S0146, MAPOLY0021S0138, MAPOLY0022S0086, MAPOLY0028S0049, MAPOLY0035S0133, MAPOLY0038S0098, MAPOLY0050S0019, MAPOLY0054S0023, MAPOLY0059S0024, MAPOLY0060S0112, MAPOLY0063S0006, MAPOLY0067S0057, MAPOLY0084S0051, MAPOLY0085S0091, MAPOLY0087S0038, MAPOLY0096S0043, MAPOLY0125S0021, MAPOLY0126S0022, MAPOLY0168S0006, MAPOLY01…
GO:0007275	multicellular organismal development	856	23	11.57	0.00078	0.2888	P	Mapoly0001s0040, Mapoly0006s0093, Mapoly0007s0211, Mapoly0016s0006, Mapoly0019s0146, Mapoly0021s0138, Mapoly0022s0086, Mapoly0028s0049, Mapoly0035s0133, Mapoly0038s0098, Mapoly0050s0019, Mapoly0054s0023, Mapoly0059s0024, Mapoly0060s0112, Mapoly0063s0006, Mapoly0067s0057, Mapoly0084s0051, Mapoly0085s0091, Mapoly0096s0043, Mapoly0125s0021, Mapoly0168s0006, Mapoly0181s0012, Mapoly0251s0001	MAPOLY0001S0040, MAPOLY0006S0093, MAPOLY0007S0211, MAPOLY0016S0006, MAPOLY0019S0146, MAPOLY0021S0138, MAPOLY0022S0086, MAPOLY0028S0049, MAPOLY0035S0133, MAPOLY0038S0098, MAPOLY0050S0019, MAPOLY0054S0023, MAPOLY0059S0024, MAPOLY0060S0112, MAPOLY0063S0006, MAPOLY0067S0057, MAPOLY0084S0051, MAPOLY0085S0091, MAPOLY0096S0043, MAPOLY0125S0021, MAPOLY0168S0006, MAPOLY0181S0012, MAPOLY0251S0001
GO:0008104	protein localization	186	9	2.51	0.00086	0.2888	P	Mapoly0001s0301, Mapoly0002s0128, Mapoly0007s0138, Mapoly0019s0146, Mapoly0044s0129, Mapoly0060s0112, Mapoly0081s0078, Mapoly0126s0022, Mapoly0168s0006	MAPOLY0001S0301, MAPOLY0002S0128, MAPOLY0007S0138, MAPOLY0019S0146, MAPOLY0044S0129, MAPOLY0060S0112, MAPOLY0081S0078, MAPOLY0126S0022, MAPOLY0168S0006
GO:0044707	single-multicellular organism process	871	23	11.77	0.001	0.2888	P	Mapoly0001s0040, Mapoly0006s0093, Mapoly0007s0211, Mapoly0016s0006, Mapoly0019s0146, Mapoly0021s0138, Mapoly0022s0086, Mapoly0028s0049, Mapoly0035s0133, Mapoly0038s0098, Mapoly0050s0019, Mapoly0054s0023, Mapoly0059s0024, Mapoly0060s0112, Mapoly0063s0006, Mapoly0067s0057, Mapoly0084s0051, Mapoly0085s0091, Mapoly0096s0043, Mapoly0125s0021, Mapoly0168s0006, Mapoly0181s0012, Mapoly0251s0001	MAPOLY0001S0040, MAPOLY0006S0093, MAPOLY0007S0211, MAPOLY0016S0006, MAPOLY0019S0146, MAPOLY0021S0138, MAPOLY0022S0086, MAPOLY0028S0049, MAPOLY0035S0133, MAPOLY0038S0098, MAPOLY0050S0019, MAPOLY0054S0023, MAPOLY0059S0024, MAPOLY0060S0112, MAPOLY0063S0006, MAPOLY0067S0057, MAPOLY0084S0051, MAPOLY0085S0091, MAPOLY0096S0043, MAPOLY0125S0021, MAPOLY0168S0006, MAPOLY0181S0012, MAPOLY0251S0001
GO:0032502	developmental process	988	25	13.35	0.00106	0.2888	P	Mapoly0001s0040, Mapoly0006s0093, Mapoly0007s0211, Mapoly0016s0006, Mapoly0019s0146, Mapoly0021s0138, Mapoly0022s0086, Mapoly0028s0049, Mapoly0035s0133, Mapoly0038s0098, Mapoly0050s0019, Mapoly0054s0023, Mapoly0059s0024, Mapoly0060s0112, Mapoly0063s0006, Mapoly0067s0057, Mapoly0084s0051, Mapoly0085s0091, Mapoly0087s0038, Mapoly0096s0043, Mapoly0125s0021, Mapoly0126s0022, Mapoly0168s0006, Mapoly01…	MAPOLY0001S0040, MAPOLY0006S0093, MAPOLY0007S0211, MAPOLY0016S0006, MAPOLY0019S0146, MAPOLY0021S0138, MAPOLY0022S0086, MAPOLY0028S0049, MAPOLY0035S0133, MAPOLY0038S0098, MAPOLY0050S0019, MAPOLY0054S0023, MAPOLY0059S0024, MAPOLY0060S0112, MAPOLY0063S0006, MAPOLY0067S0057, MAPOLY0084S0051, MAPOLY0085S0091, MAPOLY0087S0038, MAPOLY0096S0043, MAPOLY0125S0021, MAPOLY0126S0022, MAPOLY0168S0006, MAPOLY01…
GO:0048856	anatomical structure development	875	23	11.82	0.00106	0.2888	P	Mapoly0001s0040, Mapoly0006s0093, Mapoly0007s0211, Mapoly0016s0006, Mapoly0019s0146, Mapoly0021s0138, Mapoly0022s0086, Mapoly0028s0049, Mapoly0035s0133, Mapoly0038s0098, Mapoly0050s0019, Mapoly0054s0023, Mapoly0059s0024, Mapoly0063s0006, Mapoly0067s0057, Mapoly0084s0051, Mapoly0085s0091, Mapoly0087s0038, Mapoly0096s0043, Mapoly0125s0021, Mapoly0126s0022, Mapoly0181s0012, Mapoly0251s0001	MAPOLY0001S0040, MAPOLY0006S0093, MAPOLY0007S0211, MAPOLY0016S0006, MAPOLY0019S0146, MAPOLY0021S0138, MAPOLY0022S0086, MAPOLY0028S0049, MAPOLY0035S0133, MAPOLY0038S0098, MAPOLY0050S0019, MAPOLY0054S0023, MAPOLY0059S0024, MAPOLY0063S0006, MAPOLY0067S0057, MAPOLY0084S0051, MAPOLY0085S0091, MAPOLY0087S0038, MAPOLY0096S0043, MAPOLY0125S0021, MAPOLY0126S0022, MAPOLY0181S0012, MAPOLY0251S0001
GO:0010016	shoot system morphogenesis	59	5	0.8	0.00114	0.2888	P	Mapoly0035s0133, Mapoly0059s0024, Mapoly0063s0006, Mapoly0084s0051, Mapoly0085s0091	MAPOLY0035S0133, MAPOLY0059S0024, MAPOLY0063S0006, MAPOLY0084S0051, MAPOLY0085S0091
GO:0022414	reproductive process	509	16	6.88	0.00115	0.2888	P	Mapoly0001s0040, Mapoly0016s0006, Mapoly0019s0146, Mapoly0021s0138, Mapoly0022s0086, Mapoly0028s0049, Mapoly0035s0133, Mapoly0038s0098, Mapoly0050s0019, Mapoly0063s0006, Mapoly0084s0051, Mapoly0085s0091, Mapoly0087s0038, Mapoly0096s0043, Mapoly0181s0012, Mapoly0251s0001	MAPOLY0001S0040, MAPOLY0016S0006, MAPOLY0019S0146, MAPOLY0021S0138, MAPOLY0022S0086, MAPOLY0028S0049, MAPOLY0035S0133, MAPOLY0038S0098, MAPOLY0050S0019, MAPOLY0063S0006, MAPOLY0084S0051, MAPOLY0085S0091, MAPOLY0087S0038, MAPOLY0096S0043, MAPOLY0181S0012, MAPOLY0251S0001
GO:0006996	organelle organization	515	16	6.96	0.00131	0.2988	P	Mapoly0001s0040, Mapoly0001s0301, Mapoly0002s0007, Mapoly0003s0191, Mapoly0003s0227, Mapoly0008s0008, Mapoly0020s0144, Mapoly0035s0133, Mapoly0050s0019, Mapoly0058s0040, Mapoly0059s0024, Mapoly0084s0051, Mapoly0087s0038, Mapoly0125s0021, Mapoly0126s0022, Mapoly0168s0006	MAPOLY0001S0040, MAPOLY0001S0301, MAPOLY0002S0007, MAPOLY0003S0191, MAPOLY0003S0227, MAPOLY0008S0008, MAPOLY0020S0144, MAPOLY0035S0133, MAPOLY0050S0019, MAPOLY0058S0040, MAPOLY0059S0024, MAPOLY0084S0051, MAPOLY0087S0038, MAPOLY0125S0021, MAPOLY0126S0022, MAPOLY0168S0006
GO:0033036	macromolecule localization	239	10	3.23	0.00135	0.2988	P	Mapoly0001s0301, Mapoly0002s0128, Mapoly0007s0138, Mapoly0019s0146, Mapoly0044s0129, Mapoly0060s0112, Mapoly0081s0078, Mapoly0113s0010, Mapoly0126s0022, Mapoly0168s0006	MAPOLY0001S0301, MAPOLY0002S0128, MAPOLY0007S0138, MAPOLY0019S0146, MAPOLY0044S0129, MAPOLY0060S0112, MAPOLY0081S0078, MAPOLY0113S0010, MAPOLY0126S0022, MAPOLY0168S0006
GO:0000956	nuclear-transcribed mRNA catabolic process	17	3	0.23	0.00142	0.2988	P	Mapoly0008s0008, Mapoly0021s0138, Mapoly0029s0126	MAPOLY0008S0008, MAPOLY0021S0138, MAPOLY0029S0126
GO:0009965	leaf morphogenesis	37	4	0.5	0.00147	0.2988	P	Mapoly0035s0133, Mapoly0059s0024, Mapoly0063s0006, Mapoly0084s0051	MAPOLY0035S0133, MAPOLY0059S0024, MAPOLY0063S0006, MAPOLY0084S0051
GO:0015031	protein transport	170	8	2.3	0.002	0.3881	P	Mapoly0001s0301, Mapoly0002s0128, Mapoly0007s0138, Mapoly0019s0146, Mapoly0060s0112, Mapoly0081s0078, Mapoly0126s0022, Mapoly0168s0006	MAPOLY0001S0301, MAPOLY0002S0128, MAPOLY0007S0138, MAPOLY0019S0146, MAPOLY0060S0112, MAPOLY0081S0078, MAPOLY0126S0022, MAPOLY0168S0006
GO:0010228	vegetative to reproductive phase transition of meristem	68	5	0.92	0.00215	0.3984	P	Mapoly0001s0040, Mapoly0028s0049, Mapoly0035s0133, Mapoly0084s0051, Mapoly0251s0001	MAPOLY0001S0040, MAPOLY0028S0049, MAPOLY0035S0133, MAPOLY0084S0051, MAPOLY0251S0001
GO:0045184	establishment of protein localization	173	8	2.34	0.00224	0.3984	P	Mapoly0001s0301, Mapoly0002s0128, Mapoly0007s0138, Mapoly0019s0146, Mapoly0060s0112, Mapoly0081s0078, Mapoly0126s0022, Mapoly0168s0006	MAPOLY0001S0301, MAPOLY0002S0128, MAPOLY0007S0138, MAPOLY0019S0146, MAPOLY0060S0112, MAPOLY0081S0078, MAPOLY0126S0022, MAPOLY0168S0006
GO:0006626	protein targeting to mitochondrion	6	2	0.08	0.00261	0.4127	P	Mapoly0001s0301, Mapoly0168s0006	MAPOLY0001S0301, MAPOLY0168S0006
GO:0070585	protein localization to mitochondrion	6	2	0.08	0.00261	0.4127	P	Mapoly0001s0301, Mapoly0168s0006	MAPOLY0001S0301, MAPOLY0168S0006
GO:0072655	establishment of protein localization to mitochondrion	6	2	0.08	0.00261	0.4127	P	Mapoly0001s0301, Mapoly0168s0006	MAPOLY0001S0301, MAPOLY0168S0006
GO:0033365	protein localization to organelle	72	5	0.97	0.00277	0.4166	P	Mapoly0001s0301, Mapoly0007s0138, Mapoly0044s0129, Mapoly0081s0078, Mapoly0168s0006	MAPOLY0001S0301, MAPOLY0007S0138, MAPOLY0044S0129, MAPOLY0081S0078, MAPOLY0168S0006
GO:0071702	organic substance transport	309	11	4.18	0.00283	0.4166	P	Mapoly0001s0301, Mapoly0002s0128, Mapoly0007s0138, Mapoly0019s0146, Mapoly0023s0022, Mapoly0056s0043, Mapoly0060s0112, Mapoly0081s0078, Mapoly0113s0010, Mapoly0126s0022, Mapoly0168s0006	MAPOLY0001S0301, MAPOLY0002S0128, MAPOLY0007S0138, MAPOLY0019S0146, MAPOLY0023S0022, MAPOLY0056S0043, MAPOLY0060S0112, MAPOLY0081S0078, MAPOLY0113S0010, MAPOLY0126S0022, MAPOLY0168S0006
GO:0006402	mRNA catabolic process	22	3	0.3	0.00305	0.434	P	Mapoly0008s0008, Mapoly0021s0138, Mapoly0029s0126	MAPOLY0008S0008, MAPOLY0021S0138, MAPOLY0029S0126
GO:0010204	defense response signaling pathway, resistance gene-independent	7	2	0.09	0.00363	0.4999	P	Mapoly0016s0006, Mapoly0044s0129	MAPOLY0016S0006, MAPOLY0044S0129
GO:0090567	reproductive shoot system development	150	7	2.03	0.00401	0.535	P	Mapoly0001s0040, Mapoly0019s0146, Mapoly0021s0138, Mapoly0038s0098, Mapoly0050s0019, Mapoly0063s0006, Mapoly0085s0091	MAPOLY0001S0040, MAPOLY0019S0146, MAPOLY0021S0138, MAPOLY0038S0098, MAPOLY0050S0019, MAPOLY0063S0006, MAPOLY0085S0091
GO:0090304	nucleic acid metabolic process	1035	24	13.98	0.00448	0.5795	P	Mapoly0002s0007, Mapoly0006s0010, Mapoly0006s0306, Mapoly0007s0211, Mapoly0008s0008, Mapoly0014s0220, Mapoly0016s0006, Mapoly0021s0138, Mapoly0026s0057, Mapoly0028s0103, Mapoly0029s0126, Mapoly0036s0122, Mapoly0053s0007, Mapoly0054s0103, Mapoly0057s0101, Mapoly0058s0059, Mapoly0058s0068, Mapoly0059s0024, Mapoly0063s0006, Mapoly0067s0057, Mapoly0076s0002, Mapoly0080s0093, Mapoly0112s0032, Mapoly01…	MAPOLY0002S0007, MAPOLY0006S0010, MAPOLY0006S0306, MAPOLY0007S0211, MAPOLY0008S0008, MAPOLY0014S0220, MAPOLY0016S0006, MAPOLY0021S0138, MAPOLY0026S0057, MAPOLY0028S0103, MAPOLY0029S0126, MAPOLY0036S0122, MAPOLY0053S0007, MAPOLY0054S0103, MAPOLY0057S0101, MAPOLY0058S0059, MAPOLY0058S0068, MAPOLY0059S0024, MAPOLY0063S0006, MAPOLY0067S0057, MAPOLY0076S0002, MAPOLY0080S0093, MAPOLY0112S0032, MAPOLY01…
GO:0048366	leaf development	116	6	1.57	0.00466	0.5851	P	Mapoly0016s0006, Mapoly0035s0133, Mapoly0059s0024, Mapoly0063s0006, Mapoly0067s0057, Mapoly0084s0051	MAPOLY0016S0006, MAPOLY0035S0133, MAPOLY0059S0024, MAPOLY0063S0006, MAPOLY0067S0057, MAPOLY0084S0051
GO:0044702	single organism reproductive process	431	13	5.82	0.00495	0.6038	P	Mapoly0001s0040, Mapoly0016s0006, Mapoly0019s0146, Mapoly0021s0138, Mapoly0022s0086, Mapoly0035s0133, Mapoly0038s0098, Mapoly0050s0019, Mapoly0063s0006, Mapoly0085s0091, Mapoly0087s0038, Mapoly0096s0043, Mapoly0181s0012	MAPOLY0001S0040, MAPOLY0016S0006, MAPOLY0019S0146, MAPOLY0021S0138, MAPOLY0022S0086, MAPOLY0035S0133, MAPOLY0038S0098, MAPOLY0050S0019, MAPOLY0063S0006, MAPOLY0085S0091, MAPOLY0087S0038, MAPOLY0096S0043, MAPOLY0181S0012
GO:0048513	organ development	337	11	4.55	0.00546	0.6369	P	Mapoly0007s0211, Mapoly0016s0006, Mapoly0019s0146, Mapoly0035s0133, Mapoly0038s0098, Mapoly0054s0023, Mapoly0059s0024, Mapoly0063s0006, Mapoly0067s0057, Mapoly0084s0051, Mapoly0096s0043	MAPOLY0007S0211, MAPOLY0016S0006, MAPOLY0019S0146, MAPOLY0035S0133, MAPOLY0038S0098, MAPOLY0054S0023, MAPOLY0059S0024, MAPOLY0063S0006, MAPOLY0067S0057, MAPOLY0084S0051, MAPOLY0096S0043
GO:0006281	DNA repair	159	7	2.15	0.00552	0.6369	P	Mapoly0006s0306, Mapoly0007s0211, Mapoly0028s0103, Mapoly0057s0101, Mapoly0058s0059, Mapoly0058s0068, Mapoly0125s0021	MAPOLY0006S0306, MAPOLY0007S0211, MAPOLY0028S0103, MAPOLY0057S0101, MAPOLY0058S0059, MAPOLY0058S0068, MAPOLY0125S0021
GO:0016570	histone modification	55	4	0.74	0.00629	0.6706	P	Mapoly0001s0040, Mapoly0035s0133, Mapoly0050s0019, Mapoly0084s0051	MAPOLY0001S0040, MAPOLY0035S0133, MAPOLY0050S0019, MAPOLY0084S0051
GO:0034641	cellular nitrogen compound metabolic process	1694	34	22.89	0.00642	0.6706	P	Mapoly0002s0007, Mapoly0006s0010, Mapoly0006s0093, Mapoly0006s0306, Mapoly0007s0211, Mapoly0008s0008, Mapoly0011s0027, Mapoly0014s0220, Mapoly0016s0006, Mapoly0020s0071, Mapoly0020s0155, Mapoly0021s0138, Mapoly0026s0057, Mapoly0028s0103, Mapoly0028s0143, Mapoly0029s0126, Mapoly0036s0122, Mapoly0037s0141, Mapoly0053s0007, Mapoly0054s0103, Mapoly0057s0101, Mapoly0058s0059, Mapoly0058s0068, Mapoly00…	MAPOLY0002S0007, MAPOLY0006S0010, MAPOLY0006S0093, MAPOLY0006S0306, MAPOLY0007S0211, MAPOLY0008S0008, MAPOLY0011S0027, MAPOLY0014S0220, MAPOLY0016S0006, MAPOLY0020S0071, MAPOLY0020S0155, MAPOLY0021S0138, MAPOLY0026S0057, MAPOLY0028S0103, MAPOLY0028S0143, MAPOLY0029S0126, MAPOLY0036S0122, MAPOLY0037S0141, MAPOLY0053S0007, MAPOLY0054S0103, MAPOLY0057S0101, MAPOLY0058S0059, MAPOLY0058S0068, MAPOLY00…
GO:0006397	mRNA processing	88	5	1.19	0.00655	0.6706	P	Mapoly0053s0007, Mapoly0054s0103, Mapoly0059s0024, Mapoly0063s0006, Mapoly0076s0002	MAPOLY0053S0007, MAPOLY0054S0103, MAPOLY0059S0024, MAPOLY0063S0006, MAPOLY0076S0002
GO:1901360	organic cyclic compound metabolic process	1505	31	20.33	0.00676	0.6706	P	Mapoly0001s0030, Mapoly0002s0007, Mapoly0006s0010, Mapoly0006s0306, Mapoly0007s0211, Mapoly0008s0008, Mapoly0011s0027, Mapoly0014s0220, Mapoly0016s0006, Mapoly0020s0071, Mapoly0020s0155, Mapoly0021s0138, Mapoly0022s0086, Mapoly0026s0057, Mapoly0028s0103, Mapoly0028s0143, Mapoly0029s0126, Mapoly0036s0122, Mapoly0053s0007, Mapoly0054s0103, Mapoly0057s0101, Mapoly0058s0059, Mapoly0058s0068, Mapoly00…	MAPOLY0001S0030, MAPOLY0002S0007, MAPOLY0006S0010, MAPOLY0006S0306, MAPOLY0007S0211, MAPOLY0008S0008, MAPOLY0011S0027, MAPOLY0014S0220, MAPOLY0016S0006, MAPOLY0020S0071, MAPOLY0020S0155, MAPOLY0021S0138, MAPOLY0022S0086, MAPOLY0026S0057, MAPOLY0028S0103, MAPOLY0028S0143, MAPOLY0029S0126, MAPOLY0036S0122, MAPOLY0053S0007, MAPOLY0054S0103, MAPOLY0057S0101, MAPOLY0058S0059, MAPOLY0058S0068, MAPOLY00…
GO:0046165	alcohol biosynthetic process	29	3	0.39	0.00677	0.6706	P	Mapoly0006s0093, Mapoly0022s0086, Mapoly0181s0012	MAPOLY0006S0093, MAPOLY0022S0086, MAPOLY0181S0012
GO:0006401	RNA catabolic process	30	3	0.41	0.00744	0.6706	P	Mapoly0008s0008, Mapoly0021s0138, Mapoly0029s0126	MAPOLY0008S0008, MAPOLY0021S0138, MAPOLY0029S0126
GO:0016569	covalent chromatin modification	58	4	0.78	0.00759	0.6706	P	Mapoly0001s0040, Mapoly0035s0133, Mapoly0050s0019, Mapoly0084s0051	MAPOLY0001S0040, MAPOLY0035S0133, MAPOLY0050S0019, MAPOLY0084S0051
GO:0048827	phyllome development	170	7	2.3	0.00789	0.6706	P	Mapoly0016s0006, Mapoly0035s0133, Mapoly0038s0098, Mapoly0059s0024, Mapoly0063s0006, Mapoly0067s0057, Mapoly0084s0051	MAPOLY0016S0006, MAPOLY0035S0133, MAPOLY0038S0098, MAPOLY0059S0024, MAPOLY0063S0006, MAPOLY0067S0057, MAPOLY0084S0051
GO:0006139	nucleobase-containing compound metabolic process	1268	27	17.13	0.00798	0.6706	P	Mapoly0002s0007, Mapoly0006s0010, Mapoly0006s0306, Mapoly0007s0211, Mapoly0008s0008, Mapoly0014s0220, Mapoly0016s0006, Mapoly0020s0155, Mapoly0021s0138, Mapoly0026s0057, Mapoly0028s0103, Mapoly0028s0143, Mapoly0029s0126, Mapoly0036s0122, Mapoly0053s0007, Mapoly0054s0103, Mapoly0057s0101, Mapoly0058s0059, Mapoly0058s0068, Mapoly0059s0024, Mapoly0063s0006, Mapoly0067s0057, Mapoly0076s0002, Mapoly00…	MAPOLY0002S0007, MAPOLY0006S0010, MAPOLY0006S0306, MAPOLY0007S0211, MAPOLY0008S0008, MAPOLY0014S0220, MAPOLY0016S0006, MAPOLY0020S0155, MAPOLY0021S0138, MAPOLY0026S0057, MAPOLY0028S0103, MAPOLY0028S0143, MAPOLY0029S0126, MAPOLY0036S0122, MAPOLY0053S0007, MAPOLY0054S0103, MAPOLY0057S0101, MAPOLY0058S0059, MAPOLY0058S0068, MAPOLY0059S0024, MAPOLY0063S0006, MAPOLY0067S0057, MAPOLY0076S0002, MAPOLY00…
GO:0009987	cellular process	4595	73	62.09	0.00804	0.6706	P	Mapoly0001s0040, Mapoly0001s0301, Mapoly0001s0348, Mapoly0001s0536, Mapoly0002s0007, Mapoly0003s0191, Mapoly0003s0227, Mapoly0006s0010, Mapoly0006s0093, Mapoly0006s0306, Mapoly0007s0138, Mapoly0007s0176, Mapoly0007s0211, Mapoly0008s0008, Mapoly0010s0052, Mapoly0011s0027, Mapoly0012s0127, Mapoly0014s0018, Mapoly0014s0220, Mapoly0016s0006, Mapoly0016s0081, Mapoly0020s0071, Mapoly0020s0144, Mapoly00…	MAPOLY0001S0040, MAPOLY0001S0301, MAPOLY0001S0348, MAPOLY0001S0536, MAPOLY0002S0007, MAPOLY0003S0191, MAPOLY0003S0227, MAPOLY0006S0010, MAPOLY0006S0093, MAPOLY0006S0306, MAPOLY0007S0138, MAPOLY0007S0176, MAPOLY0007S0211, MAPOLY0008S0008, MAPOLY0010S0052, MAPOLY0011S0027, MAPOLY0012S0127, MAPOLY0014S0018, MAPOLY0014S0220, MAPOLY0016S0006, MAPOLY0016S0081, MAPOLY0020S0071, MAPOLY0020S0144, MAPOLY00…
GO:0006974	cellular response to DNA damage stimulus	171	7	2.31	0.00814	0.6706	P	Mapoly0006s0306, Mapoly0007s0211, Mapoly0028s0103, Mapoly0057s0101, Mapoly0058s0059, Mapoly0058s0068, Mapoly0125s0021	MAPOLY0006S0306, MAPOLY0007S0211, MAPOLY0028S0103, MAPOLY0057S0101, MAPOLY0058S0059, MAPOLY0058S0068, MAPOLY0125S0021
GO:1902589	single-organism organelle organization	261	9	3.53	0.00839	0.6706	P	Mapoly0001s0040, Mapoly0002s0007, Mapoly0008s0008, Mapoly0020s0144, Mapoly0035s0133, Mapoly0050s0019, Mapoly0058s0040, Mapoly0084s0051, Mapoly0125s0021	MAPOLY0001S0040, MAPOLY0002S0007, MAPOLY0008S0008, MAPOLY0020S0144, MAPOLY0035S0133, MAPOLY0050S0019, MAPOLY0058S0040, MAPOLY0084S0051, MAPOLY0125S0021
GO:0007030	Golgi organization	11	2	0.15	0.00918	0.6706	P	Mapoly0087s0038, Mapoly0126s0022	MAPOLY0087S0038, MAPOLY0126S0022
GO:0010608	posttranscriptional regulation of gene expression	62	4	0.84	0.00959	0.6706	P	Mapoly0007s0176, Mapoly0029s0126, Mapoly0044s0131, Mapoly0054s0103	MAPOLY0007S0176, MAPOLY0029S0126, MAPOLY0044S0131, MAPOLY0054S0103
GO:0016043	cellular component organization	861	20	11.63	0.0098	0.6706	P	Mapoly0001s0040, Mapoly0001s0301, Mapoly0002s0007, Mapoly0003s0191, Mapoly0003s0227, Mapoly0007s0138, Mapoly0008s0008, Mapoly0010s0052, Mapoly0020s0144, Mapoly0023s0159, Mapoly0035s0133, Mapoly0050s0019, Mapoly0058s0040, Mapoly0059s0024, Mapoly0084s0051, Mapoly0087s0038, Mapoly0098s0021, Mapoly0125s0021, Mapoly0126s0022, Mapoly0168s0006	MAPOLY0001S0040, MAPOLY0001S0301, MAPOLY0002S0007, MAPOLY0003S0191, MAPOLY0003S0227, MAPOLY0007S0138, MAPOLY0008S0008, MAPOLY0010S0052, MAPOLY0020S0144, MAPOLY0023S0159, MAPOLY0035S0133, MAPOLY0050S0019, MAPOLY0058S0040, MAPOLY0059S0024, MAPOLY0084S0051, MAPOLY0087S0038, MAPOLY0098S0021, MAPOLY0125S0021, MAPOLY0126S0022, MAPOLY0168S0006
GO:0044424	intracellular part	4185	81	66.14	7.8e-06	0.005171	C	Mapoly0001s0040, Mapoly0001s0045, Mapoly0001s0301, Mapoly0002s0007, Mapoly0002s0128, Mapoly0003s0191, Mapoly0004s0057, Mapoly0005s0227, Mapoly0006s0093, Mapoly0007s0138, Mapoly0007s0176, Mapoly0007s0211, Mapoly0008s0008, Mapoly0009s0116, Mapoly0010s0007, Mapoly0010s0052, Mapoly0011s0027, Mapoly0012s0127, Mapoly0016s0006, Mapoly0016s0081, Mapoly0019s0146, Mapoly0020s0071, Mapoly0020s0155, Mapoly00…	MAPOLY0001S0040, MAPOLY0001S0045, MAPOLY0001S0301, MAPOLY0002S0007, MAPOLY0002S0128, MAPOLY0003S0191, MAPOLY0004S0057, MAPOLY0005S0227, MAPOLY0006S0093, MAPOLY0007S0138, MAPOLY0007S0176, MAPOLY0007S0211, MAPOLY0008S0008, MAPOLY0009S0116, MAPOLY0010S0007, MAPOLY0010S0052, MAPOLY0011S0027, MAPOLY0012S0127, MAPOLY0016S0006, MAPOLY0016S0081, MAPOLY0019S0146, MAPOLY0020S0071, MAPOLY0020S0155, MAPOLY00…
GO:0005622	intracellular	4235	81	66.93	1.8e-05	0.005967	C	Mapoly0001s0040, Mapoly0001s0045, Mapoly0001s0301, Mapoly0002s0007, Mapoly0002s0128, Mapoly0003s0191, Mapoly0004s0057, Mapoly0005s0227, Mapoly0006s0093, Mapoly0007s0138, Mapoly0007s0176, Mapoly0007s0211, Mapoly0008s0008, Mapoly0009s0116, Mapoly0010s0007, Mapoly0010s0052, Mapoly0011s0027, Mapoly0012s0127, Mapoly0016s0006, Mapoly0016s0081, Mapoly0019s0146, Mapoly0020s0071, Mapoly0020s0155, Mapoly00…	MAPOLY0001S0040, MAPOLY0001S0045, MAPOLY0001S0301, MAPOLY0002S0007, MAPOLY0002S0128, MAPOLY0003S0191, MAPOLY0004S0057, MAPOLY0005S0227, MAPOLY0006S0093, MAPOLY0007S0138, MAPOLY0007S0176, MAPOLY0007S0211, MAPOLY0008S0008, MAPOLY0009S0116, MAPOLY0010S0007, MAPOLY0010S0052, MAPOLY0011S0027, MAPOLY0012S0127, MAPOLY0016S0006, MAPOLY0016S0081, MAPOLY0019S0146, MAPOLY0020S0071, MAPOLY0020S0155, MAPOLY00…
GO:0043231	intracellular membrane-bounded organelle	3328	67	52.6	0.00059	0.08619	C	Mapoly0001s0040, Mapoly0001s0045, Mapoly0001s0301, Mapoly0002s0007, Mapoly0002s0128, Mapoly0003s0191, Mapoly0005s0227, Mapoly0006s0093, Mapoly0007s0176, Mapoly0007s0211, Mapoly0008s0008, Mapoly0010s0007, Mapoly0010s0052, Mapoly0011s0027, Mapoly0012s0127, Mapoly0016s0006, Mapoly0016s0081, Mapoly0020s0071, Mapoly0020s0155, Mapoly0021s0138, Mapoly0022s0086, Mapoly0023s0022, Mapoly0023s0159, Mapoly00…	MAPOLY0001S0040, MAPOLY0001S0045, MAPOLY0001S0301, MAPOLY0002S0007, MAPOLY0002S0128, MAPOLY0003S0191, MAPOLY0005S0227, MAPOLY0006S0093, MAPOLY0007S0176, MAPOLY0007S0211, MAPOLY0008S0008, MAPOLY0010S0007, MAPOLY0010S0052, MAPOLY0011S0027, MAPOLY0012S0127, MAPOLY0016S0006, MAPOLY0016S0081, MAPOLY0020S0071, MAPOLY0020S0155, MAPOLY0021S0138, MAPOLY0022S0086, MAPOLY0023S0022, MAPOLY0023S0159, MAPOLY00…
GO:0043227	membrane-bounded organelle	3331	67	52.65	0.00061	0.08619	C	Mapoly0001s0040, Mapoly0001s0045, Mapoly0001s0301, Mapoly0002s0007, Mapoly0002s0128, Mapoly0003s0191, Mapoly0005s0227, Mapoly0006s0093, Mapoly0007s0176, Mapoly0007s0211, Mapoly0008s0008, Mapoly0010s0007, Mapoly0010s0052, Mapoly0011s0027, Mapoly0012s0127, Mapoly0016s0006, Mapoly0016s0081, Mapoly0020s0071, Mapoly0020s0155, Mapoly0021s0138, Mapoly0022s0086, Mapoly0023s0022, Mapoly0023s0159, Mapoly00…	MAPOLY0001S0040, MAPOLY0001S0045, MAPOLY0001S0301, MAPOLY0002S0007, MAPOLY0002S0128, MAPOLY0003S0191, MAPOLY0005S0227, MAPOLY0006S0093, MAPOLY0007S0176, MAPOLY0007S0211, MAPOLY0008S0008, MAPOLY0010S0007, MAPOLY0010S0052, MAPOLY0011S0027, MAPOLY0012S0127, MAPOLY0016S0006, MAPOLY0016S0081, MAPOLY0020S0071, MAPOLY0020S0155, MAPOLY0021S0138, MAPOLY0022S0086, MAPOLY0023S0022, MAPOLY0023S0159, MAPOLY00…
GO:0005623	cell	4590	82	72.55	0.00082	0.08619	C	Mapoly0001s0040, Mapoly0001s0045, Mapoly0001s0301, Mapoly0002s0007, Mapoly0002s0128, Mapoly0003s0191, Mapoly0004s0057, Mapoly0005s0227, Mapoly0006s0093, Mapoly0007s0138, Mapoly0007s0176, Mapoly0007s0211, Mapoly0008s0008, Mapoly0009s0116, Mapoly0010s0007, Mapoly0010s0052, Mapoly0011s0027, Mapoly0012s0127, Mapoly0016s0006, Mapoly0016s0081, Mapoly0019s0146, Mapoly0020s0071, Mapoly0020s0155, Mapoly00…	MAPOLY0001S0040, MAPOLY0001S0045, MAPOLY0001S0301, MAPOLY0002S0007, MAPOLY0002S0128, MAPOLY0003S0191, MAPOLY0004S0057, MAPOLY0005S0227, MAPOLY0006S0093, MAPOLY0007S0138, MAPOLY0007S0176, MAPOLY0007S0211, MAPOLY0008S0008, MAPOLY0009S0116, MAPOLY0010S0007, MAPOLY0010S0052, MAPOLY0011S0027, MAPOLY0012S0127, MAPOLY0016S0006, MAPOLY0016S0081, MAPOLY0019S0146, MAPOLY0020S0071, MAPOLY0020S0155, MAPOLY00…
GO:0044464	cell part	4590	82	72.55	0.00082	0.08619	C	Mapoly0001s0040, Mapoly0001s0045, Mapoly0001s0301, Mapoly0002s0007, Mapoly0002s0128, Mapoly0003s0191, Mapoly0004s0057, Mapoly0005s0227, Mapoly0006s0093, Mapoly0007s0138, Mapoly0007s0176, Mapoly0007s0211, Mapoly0008s0008, Mapoly0009s0116, Mapoly0010s0007, Mapoly0010s0052, Mapoly0011s0027, Mapoly0012s0127, Mapoly0016s0006, Mapoly0016s0081, Mapoly0019s0146, Mapoly0020s0071, Mapoly0020s0155, Mapoly00…	MAPOLY0001S0040, MAPOLY0001S0045, MAPOLY0001S0301, MAPOLY0002S0007, MAPOLY0002S0128, MAPOLY0003S0191, MAPOLY0004S0057, MAPOLY0005S0227, MAPOLY0006S0093, MAPOLY0007S0138, MAPOLY0007S0176, MAPOLY0007S0211, MAPOLY0008S0008, MAPOLY0009S0116, MAPOLY0010S0007, MAPOLY0010S0052, MAPOLY0011S0027, MAPOLY0012S0127, MAPOLY0016S0006, MAPOLY0016S0081, MAPOLY0019S0146, MAPOLY0020S0071, MAPOLY0020S0155, MAPOLY00…
GO:0043229	intracellular organelle	3585	70	56.66	0.00091	0.08619	C	Mapoly0001s0040, Mapoly0001s0045, Mapoly0001s0301, Mapoly0002s0007, Mapoly0002s0128, Mapoly0003s0191, Mapoly0005s0227, Mapoly0006s0093, Mapoly0007s0176, Mapoly0007s0211, Mapoly0008s0008, Mapoly0010s0007, Mapoly0010s0052, Mapoly0011s0027, Mapoly0012s0127, Mapoly0016s0006, Mapoly0016s0081, Mapoly0020s0071, Mapoly0020s0155, Mapoly0021s0138, Mapoly0022s0086, Mapoly0023s0022, Mapoly0023s0159, Mapoly00…	MAPOLY0001S0040, MAPOLY0001S0045, MAPOLY0001S0301, MAPOLY0002S0007, MAPOLY0002S0128, MAPOLY0003S0191, MAPOLY0005S0227, MAPOLY0006S0093, MAPOLY0007S0176, MAPOLY0007S0211, MAPOLY0008S0008, MAPOLY0010S0007, MAPOLY0010S0052, MAPOLY0011S0027, MAPOLY0012S0127, MAPOLY0016S0006, MAPOLY0016S0081, MAPOLY0020S0071, MAPOLY0020S0155, MAPOLY0021S0138, MAPOLY0022S0086, MAPOLY0023S0022, MAPOLY0023S0159, MAPOLY00…
GO:0043226	organelle	3597	70	56.85	0.00105	0.08702	C	Mapoly0001s0040, Mapoly0001s0045, Mapoly0001s0301, Mapoly0002s0007, Mapoly0002s0128, Mapoly0003s0191, Mapoly0005s0227, Mapoly0006s0093, Mapoly0007s0176, Mapoly0007s0211, Mapoly0008s0008, Mapoly0010s0007, Mapoly0010s0052, Mapoly0011s0027, Mapoly0012s0127, Mapoly0016s0006, Mapoly0016s0081, Mapoly0020s0071, Mapoly0020s0155, Mapoly0021s0138, Mapoly0022s0086, Mapoly0023s0022, Mapoly0023s0159, Mapoly00…	MAPOLY0001S0040, MAPOLY0001S0045, MAPOLY0001S0301, MAPOLY0002S0007, MAPOLY0002S0128, MAPOLY0003S0191, MAPOLY0005S0227, MAPOLY0006S0093, MAPOLY0007S0176, MAPOLY0007S0211, MAPOLY0008S0008, MAPOLY0010S0007, MAPOLY0010S0052, MAPOLY0011S0027, MAPOLY0012S0127, MAPOLY0016S0006, MAPOLY0016S0081, MAPOLY0020S0071, MAPOLY0020S0155, MAPOLY0021S0138, MAPOLY0022S0086, MAPOLY0023S0022, MAPOLY0023S0159, MAPOLY00…
GO:0005739	mitochondrion	526	16	8.31	0.00738	0.5437	C	Mapoly0001s0301, Mapoly0010s0007, Mapoly0010s0052, Mapoly0012s0127, Mapoly0016s0081, Mapoly0020s0071, Mapoly0020s0155, Mapoly0023s0022, Mapoly0023s0159, Mapoly0035s0133, Mapoly0038s0090, Mapoly0072s0085, Mapoly0090s0076, Mapoly0126s0030, Mapoly0158s0026, Mapoly0168s0006	MAPOLY0001S0301, MAPOLY0010S0007, MAPOLY0010S0052, MAPOLY0012S0127, MAPOLY0016S0081, MAPOLY0020S0071, MAPOLY0020S0155, MAPOLY0023S0022, MAPOLY0023S0159, MAPOLY0035S0133, MAPOLY0038S0090, MAPOLY0072S0085, MAPOLY0090S0076, MAPOLY0126S0030, MAPOLY0158S0026, MAPOLY0168S0006
GO:0003676	nucleic acid binding	1258	28	15.35	0.00087	1	F	Mapoly0002s0007, Mapoly0006s0010, Mapoly0006s0306, Mapoly0007s0138, Mapoly0007s0176, Mapoly0011s0206, Mapoly0021s0138, Mapoly0028s0103, Mapoly0029s0126, Mapoly0036s0122, Mapoly0036s0146, Mapoly0037s0141, Mapoly0050s0095, Mapoly0054s0103, Mapoly0057s0101, Mapoly0058s0059, Mapoly0058s0068, Mapoly0062s0076, Mapoly0067s0020, Mapoly0078s0022, Mapoly0080s0093, Mapoly0084s0051, Mapoly0085s0044, Mapoly00…	MAPOLY0002S0007, MAPOLY0006S0010, MAPOLY0006S0306, MAPOLY0007S0138, MAPOLY0007S0176, MAPOLY0011S0206, MAPOLY0021S0138, MAPOLY0028S0103, MAPOLY0029S0126, MAPOLY0036S0122, MAPOLY0036S0146, MAPOLY0037S0141, MAPOLY0050S0095, MAPOLY0054S0103, MAPOLY0057S0101, MAPOLY0058S0059, MAPOLY0058S0068, MAPOLY0062S0076, MAPOLY0067S0020, MAPOLY0078S0022, MAPOLY0080S0093, MAPOLY0084S0051, MAPOLY0085S0044, MAPOLY00…
GO:0003723	RNA binding	333	11	4.06	0.00239	1	F	Mapoly0002s0007, Mapoly0006s0010, Mapoly0007s0138, Mapoly0021s0138, Mapoly0037s0141, Mapoly0050s0095, Mapoly0062s0076, Mapoly0078s0022, Mapoly0084s0051, Mapoly0098s0036, Mapoly0099s0044	MAPOLY0002S0007, MAPOLY0006S0010, MAPOLY0007S0138, MAPOLY0021S0138, MAPOLY0037S0141, MAPOLY0050S0095, MAPOLY0062S0076, MAPOLY0078S0022, MAPOLY0084S0051, MAPOLY0098S0036, MAPOLY0099S0044
GO:0043566	structure-specific DNA binding	57	4	0.7	0.00504	1	F	Mapoly0006s0306, Mapoly0028s0103, Mapoly0036s0122, Mapoly0050s0095	MAPOLY0006S0306, MAPOLY0028S0103, MAPOLY0036S0122, MAPOLY0050S0095
GO:0008757	S-adenosylmethionine-dependent methyltransferase activity	59	4	0.72	0.0057	1	F	Mapoly0022s0086, Mapoly0026s0057, Mapoly0053s0007, Mapoly0084s0051	MAPOLY0022S0086, MAPOLY0026S0057, MAPOLY0053S0007, MAPOLY0084S0051

## Sheet: MpSGF18A
*P: biological process, C: cellular compartment, F: molecular function
GO.ID	Term	Annotated	Count	Expected	p-value	q-value	Aspect*	Genes	Origin input
GO:0034470	ncRNA processing	122	7	0.99	5e-05	0.2135	P	Mapoly0010s0011, Mapoly0015s0194, Mapoly0061s0136, Mapoly0078s0006, Mapoly0095s0002, Mapoly0095s0008, Mapoly0122s0019	MAPOLY0010S0011, MAPOLY0015S0194, MAPOLY0061S0136, MAPOLY0078S0006, MAPOLY0095S0002, MAPOLY0095S0008, MAPOLY0122S0019
GO:0034660	ncRNA metabolic process	171	7	1.38	0.00041	0.683	P	Mapoly0010s0011, Mapoly0015s0194, Mapoly0061s0136, Mapoly0078s0006, Mapoly0095s0002, Mapoly0095s0008, Mapoly0122s0019	MAPOLY0010S0011, MAPOLY0015S0194, MAPOLY0061S0136, MAPOLY0078S0006, MAPOLY0095S0002, MAPOLY0095S0008, MAPOLY0122S0019
GO:0018342	protein prenylation	6	2	0.05	0.00094	0.683	P	Mapoly0093s0047, Mapoly0151s0003	MAPOLY0093S0047, MAPOLY0151S0003
GO:0035265	organ growth	6	2	0.05	0.00094	0.683	P	Mapoly0015s0194, Mapoly0095s0008	MAPOLY0015S0194, MAPOLY0095S0008
GO:0097354	prenylation	6	2	0.05	0.00094	0.683	P	Mapoly0093s0047, Mapoly0151s0003	MAPOLY0093S0047, MAPOLY0151S0003
GO:0008033	tRNA processing	55	4	0.44	0.00096	0.683	P	Mapoly0015s0194, Mapoly0061s0136, Mapoly0095s0008, Mapoly0122s0019	MAPOLY0015S0194, MAPOLY0061S0136, MAPOLY0095S0008, MAPOLY0122S0019
GO:0009451	RNA modification	63	4	0.51	0.00159	0.9285	P	Mapoly0002s0019, Mapoly0015s0194, Mapoly0095s0008, Mapoly0146s0022	MAPOLY0002S0019, MAPOLY0015S0194, MAPOLY0095S0008, MAPOLY0146S0022
GO:0002098	tRNA wobble uridine modification	8	2	0.06	0.00174	0.9285	P	Mapoly0015s0194, Mapoly0095s0008	MAPOLY0015S0194, MAPOLY0095S0008
GO:0002097	tRNA wobble base modification	9	2	0.07	0.00222	1	P	Mapoly0015s0194, Mapoly0095s0008	MAPOLY0015S0194, MAPOLY0095S0008
GO:0010928	regulation of auxin mediated signaling pathway	12	2	0.1	0.00401	1	P	Mapoly0015s0194, Mapoly0095s0008	MAPOLY0015S0194, MAPOLY0095S0008
GO:0006289	nucleotide-excision repair	14	2	0.11	0.00548	1	P	Mapoly0005s0033, Mapoly0007s0092	MAPOLY0005S0033, MAPOLY0007S0092
GO:2000024	regulation of leaf development	15	2	0.12	0.00629	1	P	Mapoly0015s0194, Mapoly0095s0008	MAPOLY0015S0194, MAPOLY0095S0008
GO:0032259	methylation	94	4	0.76	0.00679	1	P	Mapoly0055s0007, Mapoly0116s0029, Mapoly0136s0020, Mapoly0161s0032	MAPOLY0055S0007, MAPOLY0116S0029, MAPOLY0136S0020, MAPOLY0161S0032
GO:0006399	tRNA metabolic process	95	4	0.77	0.00704	1	P	Mapoly0015s0194, Mapoly0061s0136, Mapoly0095s0008, Mapoly0122s0019	MAPOLY0015S0194, MAPOLY0061S0136, MAPOLY0095S0008, MAPOLY0122S0019
GO:0006396	RNA processing	289	7	2.33	0.00815	1	P	Mapoly0010s0011, Mapoly0015s0194, Mapoly0061s0136, Mapoly0078s0006, Mapoly0095s0002, Mapoly0095s0008, Mapoly0122s0019	MAPOLY0010S0011, MAPOLY0015S0194, MAPOLY0061S0136, MAPOLY0078S0006, MAPOLY0095S0002, MAPOLY0095S0008, MAPOLY0122S0019
GO:0033588	Elongator holoenzyme complex	7	2	0.07	0.0017	0.6851	C	Mapoly0015s0194, Mapoly0095s0008	MAPOLY0015S0194, MAPOLY0095S0008
GO:0008318	protein prenyltransferase activity	4	2	0.04	0.00046	0.9862	F	Mapoly0093s0047, Mapoly0151s0003	MAPOLY0093S0047, MAPOLY0151S0003
GO:0008276	protein methyltransferase activity	26	3	0.23	0.00149	1	F	Mapoly0036s0149, Mapoly0116s0029, Mapoly0161s0032	MAPOLY0036S0149, MAPOLY0116S0029, MAPOLY0161S0032
GO:0016746	transferase activity, transferring acyl groups	178	6	1.57	0.00476	1	F	Mapoly0006s0012, Mapoly0012s0077, Mapoly0014s0071, Mapoly0014s0127, Mapoly0023s0029, Mapoly0095s0008	MAPOLY0006S0012, MAPOLY0012S0077, MAPOLY0014S0071, MAPOLY0014S0127, MAPOLY0023S0029, MAPOLY0095S0008
GO:0016765	transferase activity, transferring alkyl or aryl (other than methyl) groups	41	3	0.36	0.00555	1	F	Mapoly0026s0114, Mapoly0093s0047, Mapoly0151s0003	MAPOLY0026S0114, MAPOLY0093S0047, MAPOLY0151S0003
GO:0004659	prenyltransferase activity	16	2	0.14	0.00853	1	F	Mapoly0093s0047, Mapoly0151s0003	MAPOLY0093S0047, MAPOLY0151S0003
