# Supplementary material for: Comprehensive analysis of peptide-coding genes and initial characterization of an LRR-only microprotein in Marchantia polymorpha
Source: Front Plant Sci. 2023 Jan 19;13:1051017. doi: 10.3389/fpls.2022.1051017 (PMC9901580; doi:10.3389/fpls.2022.1051017)
Supplement: Supplementary file 5 [file Table_4.xlsx]

## Sheet: Primer pair & product size
A list of oligonucleotides used in this study. Small letters denote additional sequences for ligation or In-Fusion reaction.
*The primer pair can amplify Mp3g03620 non-specifically (genomic fragment: 803 bps, RT fragment: 690 bps).
Purpose	Strand	Primer Name	Sequence (5' to 3')	Target	Amplicon size (bp)	reference
RT-PCR	forward	MpSGF6_RT_FWD	CGAGCTACTTTGCCCACGTC	Mp2g23830	348	in this study
	reverse	MpSGF6_RT_rev	AGATGCACTTCGGAACACGC			in this study
	forward	MpSGF10B_RT_FWD	CTGGTAGCCTTGCGTGTGAC	Mp3g10170	110	in this study
	reverse	MpSGF10B_RT_rev	CCGTGTTGCCATTCCGAGAG	(genomic)	378	in this study
	forward	MpSGF13A_RT_FWD	CATCGAGTGTGGGTCGCATG	Mp7g00660	124	in this study
	reverse	MpSGF13A_RT_rev	GAAGCACCAGACGACAGCAC			in this study
	forward	MpSGF13B_RT_FWD	GAGTAGGACCGACGACCTTG	Mp7g00670	137	in this study
	reverse	MpSGF13B_RT_rev	CGAAGCGCAGGGAGAAGTTC			in this study
	forward	MpSGF13C_RT_FWD	CATTGGACCGTCCGTTGCAT	Mp7g14620	114	in this study
	reverse	MpSGF13C_RT_rev	TGGCCCATAATGGAGGTCCC			in this study
	forward	MpSGF17_RT_FWD	TGTGAGCGTAATTCGGGGGA	Mp3g15380	275	in this study
	reverse	MpSGF17_RT_rev	GCCATTTGCAGCTCTCCCTC	(genomic)	389	in this study
	forward	MpSGF18A_RT_FWD	TTTGGCGATCTCCCCCATGA	Mp5g08160	82	in this study
	reverse	MpSGF18A_RT_rev	TGTGCCATTCCGAATCTGCC			in this study
	forward	MpEF1α_RT_FWD*	TTCAAGTACGCCTGGGTGCTCGAC	Mp3g23400	690	Rövekamp et al., 2016
	reverse	MpEF1α_RT_rev*	ATGCATCTCGACGGACTTGACCTC	(genomic)	789	Rövekamp et al., 2016
	forward	MpBNB_RT_FWD	ACCACGGGGGAAACAGAAGT	Mp3g23300	87	in this study
	reverse	MpBNB_RT_rev	CTCCTGCTCCTCCTCCACTG			in this study
cloning (GUS)	forward	proMpSGF6_FWD	aaccaattcagtcgacTGTTCCCACTCTCCGTTTCC	Mp2g23830	4905	in this study
	reverse	proMpSGF6_rev	ctgggtctagatatctGGCAATGTCTTTGGGATCAAG			in this study
	forward	proMpSGF10B_FWD	aaccaattcagtcgacAACAGCCTTCCCTGAACTCG	Mp3g10170	5454	in this study
	reverse	proMpSGF10B_rev	ctgggtctagatatctTGTTCAGCTCAGAAGTAAGCA			in this study
	forward	proMpSGF13A_FWD	aaccaattcagtcgacGGTTTGCACTTGTTAGCGCA	Mp7g00660	4859	in this study
	reverse	proMpSGF13A_rev	ctgggtctagatatctTGCGATCGATGCTGTTGAGT			in this study
	forward	proMpSGF13B_FWD	aaccaattcagtcgacACGCTCCAGCTTTGCTTTTG	Mp7g00670	5011	in this study
	reverse	proMpSGF13B_rev	ctgggtctagatatctTTTGCCCCTGAACACTCTTC			in this study
	forward	proMpSGF13C_FWD	aaccaattcagtcgacTTTGCGCTCAAGAGACCACT	Mp7g14620	4584	in this study
	reverse	proMpSGF13C_rev	ctgggtctagatatctAGTTCAGATCCTCCTTTGAACA			in this study
	forward	proMpSGF17_FWD	aaccaattcagtcgacTGACATGACATTCAGAGTTTCACT	Mp3g15380	4937	in this study
	reverse	proMpSGF17_rev	ctgggtctagatatctTTGGCACGTCAAATGCTCAC			in this study
	forward	proMpSGF18A_FWD	aaccaattcagtcgacCTGGTATCGGCAGACGTACC	Mp5g08160	5269	in this study
	reverse	proMpSGF18A_rev	ctgggtctagatatctTATTCAGTTCTTCACTAAACGTATGG			in this study
cloning (MpSGF)	forward	MpSGF6_FWD	aaccaattcagtcgacATGTCGGCTTGCACTAACCG	Mp2g23830	339	in this study
	reverse	MpSGF6-YFP_rev	TCCTCGCCCTTGCTCACCATCGTGGAACCACCTCGCTGAT			in this study
	forward	MpSGF10B_FWD	aaccaattcagtcgacATGAATCAAGCGAAGGCAACT	Mp3g10170	578	in this study
	reverse	MpSGF10B-YFP_rev	TCCTCGCCCTTGCTCACCATGCACGAGCGCAGAAGCGGAT			in this study
	forward	MpSGF13A_FWD	aaccaattcagtcgacATGCCCTTCATTCCGTGCTG	Mp7g00660	257	in this study
	reverse	MpSGF13A-YFP_rev	CCTCGCCCTTGCTCACCATGATGGGGAAGATGCTTGAGAC			in this study
	forward	MpSGF13B_FWD	aaccaattcagtcgacATGCCTTACATTCCGTGCTG	Mp7g00670	258	in this study
	reverse	MpSGF13B-YFP_rev	TCCTCGCCCTTGCTCACCATGATGGGGACGGCTGCAGCAA			in this study
	forward	MpSGF13C_FWD	aaccaattcagtcgacATGGCCGTGTACATCCCGTA	Mp7g14620	261	in this study
	reverse	MpSGF13C-YFP_rev	TCCTCGCCCTTGCTCACCATACAGGGAATGAGGTCCTTGA			in this study
	forward	MpSGF17_FWD	aaccaattcagtcgacATGGGGCCGACTGCG	Mp3g15380	486	in this study
	reverse	MpSGF17-YFP_rev	TCCTCGCCCTTGCTCACCATGAGCTTTCTCCGCTGAC			in this study
	forward	MpSGF18A_FWD	aaccaattcagtcgacATGGTGGATATAAAGCAGAGTTGC	Mp5g08160	266	in this study
	reverse	MpSGF18A-YFP_rev	CCTCGCCCTTGCTCACCATCAGACTGGATCTGTGCCATTC			in this study
cloning (YFP)	forward	YFP_FWD	aaccaattcagtcgacATGGTGAGCAAGGGCGAGGA	Venus	764–769	in this study
		MpSGF6-YFP_FWD	ATCAGCGAGGTGGTTCCACGATGGTGAGCAAGGGCGAGGA		768	in this study
		MpSGF10B-YFP_FWD	ATCCGCTTCTGCGCTCGTGCATGGTGAGCAAGGGCGAGGA		768	in this study
		MpSGF13A-YFP_FWD	GTCTCAAGCATCTTCCCCATCATGGTGAGCAAGGGCGAGG		769	in this study
		MpSGF13B-YFP_FWD	TTGCTGCAGCCGTCCCCATCATGGTGAGCAAGGGCGAGGA		768	in this study
		MpSGF13C-YFP_FWD	TCAAGGACCTCATTCCCTGTATGGTGAGCAAGGGCGAGGA		768	in this study
		MpSGF17-YFP_FWD	GTCAGCGGAGAAAGCTCATGGTGAGCAAGGGCGAGGA		765	in this study
		MpSGF18A-YFP_FWD	GAATGGCACAGATCCAGTCTGATGGTGAGCAAGGGCGAGG		769	in this study
	reverse	YFP-4xGly_rev	ctgggtctagatatctTTACCCCCCCCCCCCCTTGTACAGCTCGTCCA			in this study
cloning (mRFP-LTI6b)	forward	pE1A_LTI6b_F	aaccaattcagtcgacATGAGTACAGCCACTTT	AT3G05890	308	in this study
	reverse	LTI6bsc_pE1A_R	agctgggtctagatatccTCACTTGGTGATGATATAAAG			in this study
genome editing	forward	MpSGF10B_sgRNA1_FWD	attgGCCACTCAGAATCAGACCGT	Mp3g10170	-	in this study
	reverse	MpSGF10B_sgRNA1_rev	aaacACGGTCTGATTCTGAGTGGC			in this study
	forward	MpSGF10B_sgRNA2_FWD	attgGTAGCCTTGCGTGTGACCTT	Mp3g10170	-	in this study
	reverse	MpSGF10B_sgRNA2_rev	aaacAAGGTCACACGCAAGGCTAC			in this study
genotyping	forward	MpSGF10B_gt1_FWD	TCAACGTTGTGACTGCAGGC	Mp3g10170	228	in this study
	reverse	MpSGF10B_gt1_rev	AAACATGACATCACGGGCCG			in this study
	forward	MpSGF10B_gt2_FWD	GTCTGTCAGCATGCCAGTGG	Mp3g10170	392	in this study
	reverse	MpSGF10B_gt2_rev	TTTCGACTCGTAGGTGCTGC			in this study
RT-qPCR	forward	MpWIP_qPCR_FWD	CGTGGGGCTAATGAGAAATG	Mp1g09500	145	Jones and Dolan, 2017
	reverse	MpWIP_qPCR_rev	ATGCCCATCTGAAGTCGAAG			Jones and Dolan, 2017
	forward	MpEXPANSIN_qPCR_FWD	TGTGGATGAGGGGAAGCAAC	Mp4g06560	103	Kato et al., 2017
	reverse	MpEXPANSIN_qPCR_rev	TTGAAAGAGAGCGCCTGACC			Kato et al., 2017
	forward	MpEF1α_qPCR_FWD	CCGAGATCCTGACCAAGG	Mp3g23400	144	Saint-Marcoux et al., 2015
	reverse	MpEF1α_qPCR_rev	GAGGTGGGTACTCAGCGAAG			Saint-Marcoux et al., 2015
References:
Jones, V. A. S., and Dolan, L. (2017). MpWIP regulates air pore complex development in the liverwort Marchantia polymorpha. Development 144, 1472-1476. doi: 10.1242/dev.144287.
Kato, H., Kouno, M., Takeda, M., Suzuki, H., Ishizaki, K., Nishihama, R., et al. (2017). The Roles of the Sole Activator-Type Auxin Response Factor in Pattern Formation of Marchantia polymorpha. Plant Cell Physiol 58, 1642-1651. doi: 10.1093/pcp/pcx095.
Rövekamp, M., Bowman, J. L., and Grossniklaus, U. (2016). Marchantia MpRKD Regulates the Gametophyte-Sporophyte Transition by Keeping Egg Cells Quiescent in the Absence of Fertilization. Current Biology 26, 1782-1789. doi: 10.1016/j.cub.2016.05.028.
Saint-Marcoux, D., Proust, H., Dolan, L., and Langdale, J. A. (2015). Identification of Reference Genes for Real-Time Quantitative PCR Experiments in the Liverwort Marchantia polymorpha. PLOS ONE 10, e0118678. doi: 10.1371/journal.pone.0118678.

## Sheet: transgenic line
A list of transgenic plants generated in this study.
Transgenic line	Background	Gateway vector
proMpSGF6:GUS_male	Tak-1	pMpGWB104
proMpSGF10B:GUS_male	Tak-1	pMpGWB104
proMpSGF13A:GUS_male	Tak-1	pMpGWB104
proMpSGF13B:GUS_male	Tak-1	pMpGWB104
proMpSGF13C:GUS_male	Tak-1	pMpGWB104
proMpSGF17:GUS_male	Tak-1	pMpGWB104
proMpSGF18A:GUS_male	Tak-1	pMpGWB104
proMpEF1α:MpSGF10BCDS-Venus-4xGly	Tak-1	pMpGWB103
Mpsgf10b-1ge	Tak-1	pMpGE013
Mpsgf10b-2ge	Tak-1	pMpGE013
proMpSGF6:GUS_female	Tak-2	pMpGWB104
proMpSGF10B:GUS_female	Tak-2	pMpGWB104
proMpSGF13A:GUS_female	Tak-2	pMpGWB104
proMpSGF13B:GUS_female	Tak-2	pMpGWB104
proMpSGF13C:GUS_female	Tak-2	pMpGWB104
proMpSGF17:GUS_female	Tak-2	pMpGWB104
proMpSGF18A:GUS_female	Tak-2	pMpGWB104
